# Supplementary material for: ﻿Revision of Troporhogas Cameron (Hymenoptera, Braconidae, Rogadinae) with six new species from India and Thailand
Source: Zookeys. 2024 Jul 5;1206:99–136. doi: 10.3897/zookeys.1206.120824 (PMC11245641; doi:10.3897/zookeys.1206.120824)
Supplement: XML Treatment for Troporhogas [file zookeys.1206.120824-treatment1.xml]

<!DOCTYPE tp:taxon-treatment
  PUBLIC "-//TaxonX//DTD Taxonomic Treatment Publishing DTD v0 20100105//EN" "tax-treatment-NSO.dtd">
<tp:taxon-treatment xmlns:tp="http://www.plazi.org/taxpub"><tp:treatment-meta><kwd-group><label>Taxon classification</label><kwd>
                  <named-content content-type="kingdom">Animalia</named-content>
                </kwd><kwd>
                  <named-content content-type="order">Hymenoptera</named-content>
                </kwd><kwd>
                  <named-content content-type="family">Braconidae</named-content>
                </kwd></kwd-group><mixed-citation publication-type="journal"><person-group><name><surname>Quicke</surname><given-names>Donald L. J.</given-names></name><name><surname>Ranjith</surname><given-names>A. P.</given-names></name><name><surname>Loncle</surname><given-names>Marisa K.</given-names></name><name><surname>Van Achterberg</surname><given-names>Cornelis</given-names></name><name><surname>Long</surname><given-names>Khuat Dang</given-names></name><name><surname>Butcher</surname><given-names>Buntika A.</given-names></name></person-group><article-title>﻿Revision of <italic><tp:taxon-name><tp:taxon-name-part taxon-name-part-type="genus" reg="Troporhogas">Troporhogas</tp:taxon-name-part></tp:taxon-name></italic> Cameron (<tp:taxon-name><tp:taxon-name-part taxon-name-part-type="order">Hymenoptera</tp:taxon-name-part></tp:taxon-name>, <tp:taxon-name><tp:taxon-name-part taxon-name-part-type="family">Braconidae</tp:taxon-name-part></tp:taxon-name>, <tp:taxon-name><tp:taxon-name-part taxon-name-part-type="subfamily">Rogadinae</tp:taxon-name-part></tp:taxon-name>) with six new species from India and Thailand</article-title><source>Zookeys</source><day>05</day><month>07</month><year>2024</year><volume>1206</volume><fpage>99</fpage><lpage>136</lpage><pub-id pub-id-type="doi">10.3897/zookeys.1206.120824</pub-id></mixed-citation></tp:treatment-meta><tp:nomenclature><label>﻿</label><tp:taxon-name>
                <object-id xmlns:xlink="http://www.w3.org/1999/xlink" content-type="arpha" xlink:type="simple">A6F7DB61-3908-558A-8F17-D3277A8858CF</object-id>
                <tp:taxon-name-part taxon-name-part-type="genus" reg="Troporhogas">Troporhogas</tp:taxon-name-part>
              </tp:taxon-name><tp:taxon-authority>Cameron, 1905</tp:taxon-authority><tp:nomenclature-citation-list><tp:nomenclature-citation><tp:taxon-name>
                    <tp:taxon-name-part taxon-name-part-type="genus" reg="Troporhogas">Troporhogas</tp:taxon-name-part>
                  </tp:taxon-name><comment>Cameron, 1905: 92 (type species <tp:taxon-name><tp:taxon-name-part taxon-name-part-type="genus" reg="Troporhogas">Troporhogas</tp:taxon-name-part><tp:taxon-name-part taxon-name-part-type="species" reg="tricolor">tricolor</tp:taxon-name-part></tp:taxon-name> Cameron, 1905).</comment></tp:nomenclature-citation><tp:nomenclature-citation><tp:taxon-name>
                    <tp:taxon-name-part taxon-name-part-type="genus" reg="Iporhogas">Iporhogas</tp:taxon-name-part>
                  </tp:taxon-name><comment><xref ref-type="bibr" rid="B10">Granger 1949</xref>: 167; synonymised by <xref ref-type="bibr" rid="B20">Quicke et al. 2021</xref>: 16.</comment></tp:nomenclature-citation></tp:nomenclature-citation-list></tp:nomenclature><tp:treatment-sec sec-type="Generic diagnosis" id="SECID0ETMAG"><title>Generic diagnosis.</title><p>Antenna usually ~ 1.5 × fore wing length; palpi normal; face at least with some transverse striation; malar suture shallow; eyes emarginate; temple with fine striation; frons rather flat, usually with transverse of oblique striation, usually with a pair of carinae running posteriorly from the lateral margins of antennal sockets and then converging more or less joining anterior to median ocellus separating frons into anterior and posterior portions (Figs <xref ref-type="fig" rid="F15">15B, C</xref>, <xref ref-type="fig" rid="F17">17B</xref>); occipital carina complete, joining hypostomal carina ventrally well-removed from base of mandible; mesosoma largely smooth shiny; notauli moderately deep and crenulate, converging but not uniting posteriorly, not reaching posterior margin of mesoscutum; prepectal carina complete or nearly so; precoxal sulcus present; scutellar sulcus wide with single mid-longitudinal carina; metanotum with mid-longitudinal carina at least posteriorly, though sometimes indistinct; propodeum areolate, with at least a trace of submedial carinae close together anteriorly, gradually diverging posteriorly; tarsal claws usually with small to large, pointed or angulate basal lobe (except absent in <italic><tp:taxon-name><tp:taxon-name-part taxon-name-part-type="genus" reg="Troporhogas">T.</tp:taxon-name-part><tp:taxon-name-part taxon-name-part-type="species" reg="guangxiensis">guangxiensis</tp:taxon-name-part></tp:taxon-name></italic> and <italic><tp:taxon-name><tp:taxon-name-part taxon-name-part-type="genus" reg="Troporhogas">T.</tp:taxon-name-part><tp:taxon-name-part taxon-name-part-type="species" reg="simulatus">simulatus</tp:taxon-name-part></tp:taxon-name></italic>); fore wing vein 1m-cu antefurcal, slightly curved, gradually merging into vein 1CUb; 2<sup>nd</sup> submarginal cell elongate, vein 2RS &gt; 1.7 × width of cell; hind wing vein 1M straight, approximately as long as M+CU; hind wing vein RS weakly curved basally and only short basal stub, tubular and sclerotised; hind wing vein m-cu absent; hind wing veins M+CU and 1M of approximately same length; middle tibial spurs largely setose and nearly straight; apex of hind tibia with distinct comb of specialised setae medially; hind tibial spurs curved and at least apical half glabrous; T1 not widened basally, with large dorsope, dorsal carinae united behind level of spiracles to form complete mid-longitudinal carina, and without pair of submedial carinae; T2 with distinct mid-basal triangular area, giving rise to complete or nearly complete mid-longitudinal carina; TT3–6 without mid-longitudinal carina; TT2–5 with sharp lateral crease, largely finely longitudinally striate; hypopygium large, ventrally slightly convex and apically truncate; ovipositor sheath rather slender.</p></tp:treatment-sec><tp:treatment-sec sec-type="type species" id="SECID0EZNAG"><title>Type species.</title><p><italic><tp:taxon-name><tp:taxon-name-part taxon-name-part-type="genus" reg="Troporhogas">Troporhogas</tp:taxon-name-part><tp:taxon-name-part taxon-name-part-type="species" reg="tricolor">tricolor</tp:taxon-name-part></tp:taxon-name></italic> Cameron, 1905 (Fig. <xref ref-type="fig" rid="F3">3</xref>).</p></tp:treatment-sec><tp:treatment-sec sec-type="diagnosis" id="SECID0EOOAG"><title>Diagnosis.</title><p>Antenna longer than body, slender, setose, 40–50 flagellomeres. Eyes large, clearly emarginated on inner side; malar space short (Fig. <xref ref-type="fig" rid="F3">3B</xref>). Maxillary palp very long, slender, setose, 4–5 jointed (Fig. <xref ref-type="fig" rid="F3">3D</xref>). Temple short, oblique. Occiput sharply margined, transverse (Fig. <xref ref-type="fig" rid="F3">3C</xref>). Metanotum with two roundly diverging carina basally (Fig. <xref ref-type="fig" rid="F3">3E</xref>). Mesopleuron with a depression ventrally (Fig. <xref ref-type="fig" rid="F3">3D</xref>). Legs long and slender; femora narrowed basally (Fig. <xref ref-type="fig" rid="F3">3J</xref>). Fore wing 2<sup>nd</sup> submarginal cell 2.0 × longer than wide, of equal width throughout; anal vein not interstitial (Fig. <xref ref-type="fig" rid="F3">3A</xref>); vein (RS+M)b short; vein r-rs less half the length of 3RSa; vein 3RSb longest and curved upwards (Fig. <xref ref-type="fig" rid="F3">3A</xref>). Tarsi longer than tibiae; basitarsus longer than two following joints combined (Fig. <xref ref-type="fig" rid="F3">3J</xref>). Hind tibial spurs glabrous (Fig. <xref ref-type="fig" rid="F1">1I</xref>). Metasoma 2.0 × as long as mesosoma (Fig. <xref ref-type="fig" rid="F3">3D</xref>); TT1–3 closely longitudinally striated (Fig. <xref ref-type="fig" rid="F3">3G</xref>); TT4–6 with posterior transverse furrows; base of TT4–6 depressed, apex of TT4–6 raised and clearly separated from the base. Hypopygium large, cultriform; ovipositor shortly projecting, the sheaths stout (Fig. <xref ref-type="fig" rid="F3">3D</xref>). Head rufous; mesosoma largely orange with propodeum largely piceous; metasoma cream-white with medial black mark on T2, with larger black marks on TT3 and 4 which reach lateral margins posteriorly.</p></tp:treatment-sec><tp:treatment-sec><!--Section generated to contain objects referenced in tp:taxon-treatment.--><fig id="F15" position="float" orientation="portrait"><object-id xmlns:xlink="http://www.w3.org/1999/xlink" content-type="doi" xlink:type="simple">10.3897/zookeys.1206.120824.figure15</object-id><object-id xmlns:xlink="http://www.w3.org/1999/xlink" content-type="arpha" xlink:type="simple">934985A1-C712-50D3-9866-5A2CD619A11D</object-id><label>Figure 15.</label><caption><p>Light micrographs of holotype female <italic><tp:taxon-name><tp:taxon-name-part taxon-name-part-type="genus" reg="Troporhogas">T.</tp:taxon-name-part><tp:taxon-name-part taxon-name-part-type="species" reg="rafaelnadali">rafaelnadali</tp:taxon-name-part></tp:taxon-name></italic> sp. nov., <bold>A</bold>, habitus, lateral view <bold>B</bold> head, dorsal view <bold>C</bold> head, lateral view <bold>D</bold> wings <bold>E</bold> mesosoma, lateral view <bold>F</bold> mesosoma, dorsal view <bold>G</bold> metasoma, oblique dorsal view <bold>H</bold> hind tibial spurs.</p></caption><graphic xmlns:xlink="http://www.w3.org/1999/xlink" xlink:href="zookeys-1206-099_article-120824__-g015.jpg" position="float" orientation="portrait" xlink:type="simple" id="oo_1085666.jpg"><uri content-type="original_file" xlink:type="simple">https://binary.pensoft.net/fig/1085666</uri></graphic></fig><fig id="F17" position="float" orientation="portrait"><object-id xmlns:xlink="http://www.w3.org/1999/xlink" content-type="doi" xlink:type="simple">10.3897/zookeys.1206.120824.figure17</object-id><object-id xmlns:xlink="http://www.w3.org/1999/xlink" content-type="arpha" xlink:type="simple">D9362FD8-CCD8-5FCF-8043-2415CECFC759</object-id><label>Figure 17.</label><caption><p>Light micrographs <italic><tp:taxon-name><tp:taxon-name-part taxon-name-part-type="genus" reg="Troporhogas">T.</tp:taxon-name-part><tp:taxon-name-part taxon-name-part-type="species" reg="contrastus">contrastus</tp:taxon-name-part></tp:taxon-name></italic> holotype female from Vietnam <bold>A</bold> habitus, lateral view <bold>B</bold> head, dorsal view <bold>C</bold> mesosoma, lateral view <bold>D</bold>, wings E propodeum and anterior metasoma, dorsal view <bold>F</bold> TT5 and 6, lateral view <bold>G</bold> hind tibial spurs.</p></caption><graphic xmlns:xlink="http://www.w3.org/1999/xlink" xlink:href="zookeys-1206-099_article-120824__-g017.jpg" position="float" orientation="portrait" xlink:type="simple" id="oo_1085668.jpg"><uri content-type="original_file" xlink:type="simple">https://binary.pensoft.net/fig/1085668</uri></graphic></fig><fig id="F3" position="float" orientation="portrait"><object-id xmlns:xlink="http://www.w3.org/1999/xlink" content-type="doi" xlink:type="simple">10.3897/zookeys.1206.120824.figure3</object-id><object-id xmlns:xlink="http://www.w3.org/1999/xlink" content-type="arpha" xlink:type="simple">FD75AF34-8DE9-51B0-9CAF-1A0919268485</object-id><label>Figure 3.</label><caption><p>Light micrographs of <italic><tp:taxon-name><tp:taxon-name-part taxon-name-part-type="genus" reg="Troporhogas">Troporhogas</tp:taxon-name-part></tp:taxon-name></italic><bold>A</bold><italic><tp:taxon-name><tp:taxon-name-part taxon-name-part-type="genus" reg="Troporhogas">T.</tp:taxon-name-part><tp:taxon-name-part taxon-name-part-type="species" reg="tricolor">tricolor</tp:taxon-name-part></tp:taxon-name></italic> Cameron lectotype ♀, lateral view <bold>B</bold><italic><tp:taxon-name><tp:taxon-name-part taxon-name-part-type="genus" reg="Troporhogas">T.</tp:taxon-name-part><tp:taxon-name-part taxon-name-part-type="species" reg="tricolor">tricolor</tp:taxon-name-part></tp:taxon-name></italic> lectotype, dorsal view <bold>C</bold><italic><tp:taxon-name><tp:taxon-name-part taxon-name-part-type="genus" reg="Troporhogas">T.</tp:taxon-name-part><tp:taxon-name-part taxon-name-part-type="species" reg="trimaculatus">trimaculatus</tp:taxon-name-part></tp:taxon-name></italic> Cameron syntype ♀, lateral view <bold>D</bold><italic><tp:taxon-name><tp:taxon-name-part taxon-name-part-type="genus" reg="Troporhogas">T.</tp:taxon-name-part><tp:taxon-name-part taxon-name-part-type="species" reg="trimaculatus">trimaculatus</tp:taxon-name-part></tp:taxon-name></italic> syntype, dorsal view <bold>E</bold> labels of <italic><tp:taxon-name><tp:taxon-name-part taxon-name-part-type="genus" reg="Troporhogas">T.</tp:taxon-name-part><tp:taxon-name-part taxon-name-part-type="species" reg="trimaculatus">trimaculatus</tp:taxon-name-part></tp:taxon-name></italic> syntype.</p></caption><graphic xmlns:xlink="http://www.w3.org/1999/xlink" xlink:href="zookeys-1206-099_article-120824__-g003.jpg" position="float" orientation="portrait" xlink:type="simple" id="oo_1085654.jpg"><uri content-type="original_file" xlink:type="simple">https://binary.pensoft.net/fig/1085654</uri></graphic></fig><fig id="F1" position="float" orientation="portrait"><object-id xmlns:xlink="http://www.w3.org/1999/xlink" content-type="doi" xlink:type="simple">10.3897/zookeys.1206.120824.figure1</object-id><object-id xmlns:xlink="http://www.w3.org/1999/xlink" content-type="arpha" xlink:type="simple">67CB6C24-1961-5D0C-9C97-0580764DCBDD</object-id><label>Figure 1.</label><caption><p>Drawings of lectotypes of <bold>A–J</bold><italic><tp:taxon-name><tp:taxon-name-part taxon-name-part-type="genus" reg="Troporhogas">Troporhogas</tp:taxon-name-part><tp:taxon-name-part taxon-name-part-type="species" reg="tricolor">tricolor</tp:taxon-name-part></tp:taxon-name></italic> Cameron, the type species of the genus, and <bold>K–W</bold><italic><tp:taxon-name><tp:taxon-name-part taxon-name-part-type="genus" reg="Troporhogas">T.</tp:taxon-name-part><tp:taxon-name-part taxon-name-part-type="species" reg="infuscatipennis">infuscatipennis</tp:taxon-name-part></tp:taxon-name></italic> (Granger), type species of <italic><tp:taxon-name><tp:taxon-name-part taxon-name-part-type="genus" reg="Iporhogas">Iporhogas</tp:taxon-name-part></tp:taxon-name></italic><bold>A</bold> wings <bold>B</bold> head, anterior view <bold>C</bold> head, dorsal view <bold>D</bold> habitus, lateral view <bold>E</bold> mesosoma, dorsal view <bold>F</bold> metasomal tergites 1 and 2, dorsal view <bold>G</bold> hind legs <bold>H</bold> middle tibial spurs <bold>I</bold> hind tibial spurs, inner aspect <bold>J</bold> outer hind claw <bold>K</bold> wings <bold>L</bold> head, anterior view <bold>M</bold> head, dorsal view <bold>N</bold> habitus, lateral view <bold>O</bold> mesosoma, dorsal view <bold>P</bold> metasomal tergites 1–3, dorsal view <bold>Q</bold> base of first tergite, lateral view <bold>R</bold> hind leg <bold>S</bold> middle tibial spurs, inner aspect <bold>T</bold> hind tibial spurs, inner aspect <bold>U</bold> outer hind claw <bold>V</bold> antenna <bold>W</bold> apical three flagellomeres.</p></caption><graphic xmlns:xlink="http://www.w3.org/1999/xlink" xlink:href="zookeys-1206-099_article-120824__-g001.jpg" position="float" orientation="portrait" xlink:type="simple" id="oo_1085652.jpg"><uri content-type="original_file" xlink:type="simple">https://binary.pensoft.net/fig/1085652</uri></graphic></fig></tp:treatment-sec><ref-list><ref id="B10"><mixed-citation xmlns:xlink="http://www.w3.org/1999/xlink" xlink:type="simple"><person-group><name name-style="western"><surname>Granger</surname><given-names>C</given-names></name></person-group> (<year>1949</year>) <article-title>Braconides de Madagascar.</article-title><source>Memoires de l’Institut Scientifique de Madagascar (A)</source><volume>2</volume>: <fpage>1</fpage>–<lpage>428</lpage>.</mixed-citation></ref><ref id="B20"><mixed-citation xmlns:xlink="http://www.w3.org/1999/xlink" xlink:type="simple"><person-group><name name-style="western"><surname>Quicke</surname><given-names>DLJ</given-names></name><name name-style="western"><surname>Fagan-Jeffries</surname><given-names>EP</given-names></name><name name-style="western"><surname>Jasso-Martínez</surname><given-names>JM</given-names></name><name name-style="western"><surname>Zaldivar-Riverón</surname><given-names>A</given-names></name><name name-style="western"><surname>Shaw</surname><given-names>MR</given-names></name><name name-style="western"><surname>Janzen</surname><given-names>DH</given-names></name><name name-style="western"><surname>Hallwachs</surname><given-names>W</given-names></name><name name-style="western"><surname>Smith</surname><given-names>MA</given-names></name><name name-style="western"><surname>Hebert</surname><given-names>PDN</given-names></name><name name-style="western"><surname>Hrcek</surname><given-names>J</given-names></name><name name-style="western"><surname>Miller</surname><given-names>S</given-names></name><name name-style="western"><surname>Sharkey</surname><given-names>MJ</given-names></name><name name-style="western"><surname>Shaw</surname><given-names>SR</given-names></name><name name-style="western"><surname>Butcher</surname><given-names>BA</given-names></name></person-group> (<year>2021</year>) <article-title>A molecular phylogeny of the parasitoid wasp subfamily <tp:taxon-name><tp:taxon-name-part taxon-name-part-type="subfamily">Rogadinae</tp:taxon-name-part></tp:taxon-name> (<tp:taxon-name><tp:taxon-name-part taxon-name-part-type="superfamily">Ichneumonoidea</tp:taxon-name-part></tp:taxon-name>: <tp:taxon-name><tp:taxon-name-part taxon-name-part-type="family">Braconidae</tp:taxon-name-part></tp:taxon-name>) with descriptions of three new genera.</article-title><source>Systematic Entomology</source><volume>46</volume>(<issue>4</issue>): <fpage>1019</fpage>–<lpage>1044</lpage>. <ext-link xlink:href="10.1111/syen.12507" ext-link-type="doi" xlink:type="simple">https://doi.org/10.1111/syen.12507</ext-link></mixed-citation></ref></ref-list></tp:taxon-treatment>
