# Supplementary material for: ﻿Revision of Troporhogas Cameron (Hymenoptera, Braconidae, Rogadinae) with six new species from India and Thailand
Source: Zookeys. 2024 Jul 5;1206:99–136. doi: 10.3897/zookeys.1206.120824 (PMC11245641; doi:10.3897/zookeys.1206.120824)
Supplement: XML Treatment for Troporhogas alboniger [file zookeys.1206.120824-treatment2.xml]

<!DOCTYPE tp:taxon-treatment
  PUBLIC "-//TaxonX//DTD Taxonomic Treatment Publishing DTD v0 20100105//EN" "tax-treatment-NSO.dtd">
<tp:taxon-treatment xmlns:tp="http://www.plazi.org/taxpub"><tp:treatment-meta><kwd-group><label>Taxon classification</label><kwd>
                <named-content content-type="kingdom">Animalia</named-content>
              </kwd><kwd>
                <named-content content-type="order">Hymenoptera</named-content>
              </kwd><kwd>
                <named-content content-type="family">Braconidae</named-content>
              </kwd></kwd-group><mixed-citation publication-type="journal"><person-group><name><surname>Quicke</surname><given-names>Donald L. J.</given-names></name><name><surname>Ranjith</surname><given-names>A. P.</given-names></name><name><surname>Loncle</surname><given-names>Marisa K.</given-names></name><name><surname>Van Achterberg</surname><given-names>Cornelis</given-names></name><name><surname>Long</surname><given-names>Khuat Dang</given-names></name><name><surname>Butcher</surname><given-names>Buntika A.</given-names></name></person-group><article-title>﻿Revision of <italic><tp:taxon-name><tp:taxon-name-part taxon-name-part-type="genus" reg="Troporhogas">Troporhogas</tp:taxon-name-part></tp:taxon-name></italic> Cameron (<tp:taxon-name><tp:taxon-name-part taxon-name-part-type="order">Hymenoptera</tp:taxon-name-part></tp:taxon-name>, <tp:taxon-name><tp:taxon-name-part taxon-name-part-type="family">Braconidae</tp:taxon-name-part></tp:taxon-name>, <tp:taxon-name><tp:taxon-name-part taxon-name-part-type="subfamily">Rogadinae</tp:taxon-name-part></tp:taxon-name>) with six new species from India and Thailand</article-title><source>Zookeys</source><day>05</day><month>07</month><year>2024</year><volume>1206</volume><fpage>99</fpage><lpage>136</lpage><pub-id pub-id-type="doi">10.3897/zookeys.1206.120824</pub-id></mixed-citation></tp:treatment-meta><tp:nomenclature><label>﻿</label><tp:taxon-name>
              <object-id xmlns:xlink="http://www.w3.org/1999/xlink" content-type="arpha" xlink:type="simple">61D3EAFB-85BB-5905-8121-4213603AA629</object-id>
              <tp:taxon-name-part taxon-name-part-type="genus" reg="Troporhogas">Troporhogas</tp:taxon-name-part>
              <tp:taxon-name-part taxon-name-part-type="species" reg="alboniger">alboniger</tp:taxon-name-part>
              <object-id xmlns:xlink="http://www.w3.org/1999/xlink" content-type="zoobank" xlink:type="simple">https://zoobank.org/1ED0F077-8612-4593-878F-A39CEEFCD34A</object-id>
            </tp:taxon-name><tp:taxon-authority>Quicke, Loncle &amp; Butcher</tp:taxon-authority><tp:taxon-status xmlns:xlink="http://www.w3.org/1999/xlink" xlink:type="simple">sp. nov.</tp:taxon-status><xref ref-type="fig" rid="F5">Figs 5</xref><xref ref-type="fig" rid="F6">, 6</xref><xref ref-type="fig" rid="F7">, 7A–C</xref><xref ref-type="fig" rid="F21">, 21J</xref></tp:nomenclature><tp:treatment-sec sec-type="type material" id="SECID0ELOBG"><title>Type material.</title><p><bold><italic>Holotype</italic></bold> ♀. Thailand, Nan province, Doi Phu Kha National Park, <named-content xmlns:xlink="http://www.w3.org/1999/xlink" content-type="dwc:verbatimCoordinates" xlink:type="simple"><named-content content-type="geo-json" specific-use="{&#34;type&#34;:&#34;Point&#34;,&#34;coordinates&#34;:[101.074550,19.202733]}" id="NCID0EZOBG" xlink:type="simple">19°12.164'N, 101°04.473'E</named-content></named-content>, 19.vi.2019, M.V. light trap, col. M. Loncle (<named-content xmlns:xlink="http://www.w3.org/1999/xlink" content-type="dwc:institutional_code" xlink:title="Insect Museum, Chulalongkorn University Museum of Natural History" xlink:href="http://grbio.org/institution/chulalongkorn-university-museum-natural-history" xlink:type="simple">CUMZ</named-content>). <bold><italic>Paratype</italic></bold> Thailand: ♂ Loei province, Phu Ruea National Park, <named-content xmlns:xlink="http://www.w3.org/1999/xlink" content-type="dwc:verbatimCoordinates" xlink:type="simple"><named-content content-type="geo-json" specific-use="{&#34;type&#34;:&#34;Point&#34;,&#34;coordinates&#34;:[101.355500,17.480433]}" id="NCID0EIPBG" xlink:type="simple">17°28.826'N, 101°21.330'E</named-content></named-content>, 19–26.vii.2006, Malaise trap, col. N. Jareonchai (<named-content xmlns:xlink="http://www.w3.org/1999/xlink" content-type="dwc:institutional_code" xlink:title="Queen Sirikit Botanic Garden" xlink:href="http://grbio.org/institution/queen-sirikit-botanic-garden" xlink:type="simple">QSBG</named-content>).</p><fig id="F5" position="float" orientation="portrait"><object-id xmlns:xlink="http://www.w3.org/1999/xlink" content-type="doi" xlink:type="simple">10.3897/zookeys.1206.120824.figure5</object-id><object-id xmlns:xlink="http://www.w3.org/1999/xlink" content-type="arpha" xlink:type="simple">521BF774-62F1-5881-B66F-F478A86AE7A7</object-id><label>Figure 5.</label><caption><p>Light micrographs of holotype female <italic><tp:taxon-name><tp:taxon-name-part taxon-name-part-type="genus" reg="Troporhogas">T.</tp:taxon-name-part><tp:taxon-name-part taxon-name-part-type="species" reg="alboniger">alboniger</tp:taxon-name-part></tp:taxon-name></italic> sp. nov. <bold>A</bold> habitus, lateral view <bold>B</bold> head, lateral view <bold>C</bold> head, dorsal view <bold>D</bold> fore wing.</p></caption><graphic xmlns:xlink="http://www.w3.org/1999/xlink" xlink:href="zookeys-1206-099_article-120824__-g005.jpg" position="float" orientation="portrait" xlink:type="simple" id="oo_1085656.jpg"><uri content-type="original_file" xlink:type="simple">https://binary.pensoft.net/fig/1085656</uri></graphic></fig><fig id="F6" position="float" orientation="portrait"><object-id xmlns:xlink="http://www.w3.org/1999/xlink" content-type="doi" xlink:type="simple">10.3897/zookeys.1206.120824.figure6</object-id><object-id xmlns:xlink="http://www.w3.org/1999/xlink" content-type="arpha" xlink:type="simple">A9DB5246-5009-5BC8-9E7D-803A33C24E84</object-id><label>Figure 6.</label><caption><p>Light micrographs of holotype female <italic><tp:taxon-name><tp:taxon-name-part taxon-name-part-type="genus" reg="Troporhogas">T.</tp:taxon-name-part><tp:taxon-name-part taxon-name-part-type="species" reg="alboniger">alboniger</tp:taxon-name-part></tp:taxon-name></italic> sp. nov. <bold>A</bold> mesosoma, lateral view <bold>B</bold> metasoma, dorsal view <bold>C</bold> mesosoma, dorsal view <bold>D</bold> metasoma, lateral view.</p></caption><graphic xmlns:xlink="http://www.w3.org/1999/xlink" xlink:href="zookeys-1206-099_article-120824__-g006.jpg" position="float" orientation="portrait" xlink:type="simple" id="oo_1085657.jpg"><uri content-type="original_file" xlink:type="simple">https://binary.pensoft.net/fig/1085657</uri></graphic></fig></tp:treatment-sec><tp:treatment-sec sec-type="diagnosis" id="SECID0ERRBG"><title>Diagnosis.</title><p><italic><tp:taxon-name><tp:taxon-name-part taxon-name-part-type="genus" reg="Troporhogas">Troporhogas</tp:taxon-name-part><tp:taxon-name-part taxon-name-part-type="species" reg="alboniger">alboniger</tp:taxon-name-part></tp:taxon-name></italic> sp. nov. can be differentiated from all other species by its colour pattern, the female being bicoloured (black and white), its body without any yellow or brownish yellow colouration. Head black except area around the mouthparts including palps white. The mesosoma is completely black except for white tegular area. Metasoma bicoloured: TT1, 2, and 6 white, TT3–5 black (with white spot on the middle of posterior area of fifth tergite). Molecularly (Fig. <xref ref-type="fig" rid="F1">1</xref>) and morphologically it is closest to <italic><tp:taxon-name><tp:taxon-name-part taxon-name-part-type="genus" reg="Troporhogas">T.</tp:taxon-name-part><tp:taxon-name-part taxon-name-part-type="species" reg="contrastus">contrastus</tp:taxon-name-part></tp:taxon-name></italic> (originally described from Vietnam) which displays a very different colour pattern, having the head and anterior mesosoma yellow. Apart from colouration, <italic><tp:taxon-name><tp:taxon-name-part taxon-name-part-type="genus" reg="Troporhogas">T.</tp:taxon-name-part><tp:taxon-name-part taxon-name-part-type="species" reg="alboniger">alboniger</tp:taxon-name-part></tp:taxon-name></italic> sp. nov. differs from <italic><tp:taxon-name><tp:taxon-name-part taxon-name-part-type="genus" reg="Troporhogas">T.</tp:taxon-name-part><tp:taxon-name-part taxon-name-part-type="species" reg="contrastus">contrastus</tp:taxon-name-part></tp:taxon-name></italic> in (1) having fewer flagellomeres (41 cf. 45, 46); (2) anterior margin of mesopleuron a little below antescutal depression with zone of fine subvertical striation with (Fig. <xref ref-type="fig" rid="F7">7B, E</xref>; white arrows) compared with a few, irregular somewhat longitudinal rugae (Fig. <xref ref-type="fig" rid="F7">7B, E</xref>; white arrows); (3) posteromedial part of mesopleuron above precoxal sulcus with more or less round setiferous pits (Fig. <xref ref-type="fig" rid="F7">7B, E</xref>; yellow arrows) compared with distinctly elongate pits (Fig. <xref ref-type="fig" rid="F7">7B, E</xref>; yellow arrows); (4) anteromedial area of propodeum adjacent to anterior areola with smaller and more widely spaced setiferous punctures (Fig. <xref ref-type="fig" rid="F7">7C</xref>) compared with a denser zone of deep large setiferous punctures (Fig. <xref ref-type="fig" rid="F7">7F</xref>).</p><fig id="F7" position="float" orientation="portrait"><object-id xmlns:xlink="http://www.w3.org/1999/xlink" content-type="doi" xlink:type="simple">10.3897/zookeys.1206.120824.figure7</object-id><object-id xmlns:xlink="http://www.w3.org/1999/xlink" content-type="arpha" xlink:type="simple">64F81660-37E1-5684-9A13-BEF62E815E6D</object-id><label>Figure 7.</label><caption><p>Light micrographs of holotype female <italic><tp:taxon-name><tp:taxon-name-part taxon-name-part-type="genus" reg="Troporhogas">T.</tp:taxon-name-part><tp:taxon-name-part taxon-name-part-type="species" reg="alboniger">alboniger</tp:taxon-name-part></tp:taxon-name></italic> sp. nov. comparing with Thai specimen of <italic><tp:taxon-name><tp:taxon-name-part taxon-name-part-type="genus" reg="Troporhogas">T.</tp:taxon-name-part><tp:taxon-name-part taxon-name-part-type="species" reg="contrastus">contrastus</tp:taxon-name-part></tp:taxon-name></italic><bold>A</bold> mesosoma of <italic><tp:taxon-name><tp:taxon-name-part taxon-name-part-type="genus" reg="Troporhogas">T.</tp:taxon-name-part><tp:taxon-name-part taxon-name-part-type="species" reg="alboniger">alboniger</tp:taxon-name-part></tp:taxon-name></italic> sp. nov., lateral view <bold>B</bold> mesopleuron of <italic><tp:taxon-name><tp:taxon-name-part taxon-name-part-type="genus" reg="Troporhogas">T.</tp:taxon-name-part><tp:taxon-name-part taxon-name-part-type="species" reg="alboniger">alboniger</tp:taxon-name-part></tp:taxon-name></italic> sp. nov. <bold>C</bold> scutellum and propodeum of <italic><tp:taxon-name><tp:taxon-name-part taxon-name-part-type="genus" reg="Troporhogas">T.</tp:taxon-name-part><tp:taxon-name-part taxon-name-part-type="species" reg="alboniger">alboniger</tp:taxon-name-part></tp:taxon-name></italic> sp. nov., dorsal view <bold>D</bold> mesosoma of <italic><tp:taxon-name><tp:taxon-name-part taxon-name-part-type="genus" reg="Troporhogas">T.</tp:taxon-name-part><tp:taxon-name-part taxon-name-part-type="species" reg="contrastus">contrastus</tp:taxon-name-part></tp:taxon-name></italic>, lateral view <bold>E</bold> mesopleuron of <italic><tp:taxon-name><tp:taxon-name-part taxon-name-part-type="genus" reg="Troporhogas">T.</tp:taxon-name-part><tp:taxon-name-part taxon-name-part-type="species" reg="contrastus">contrastus</tp:taxon-name-part></tp:taxon-name></italic><bold>F</bold> scutellum and propodeum of <italic><tp:taxon-name><tp:taxon-name-part taxon-name-part-type="genus" reg="Troporhogas">T.</tp:taxon-name-part><tp:taxon-name-part taxon-name-part-type="species" reg="contrastus">contrastus</tp:taxon-name-part></tp:taxon-name></italic>, dorsal view.</p></caption><graphic xmlns:xlink="http://www.w3.org/1999/xlink" xlink:href="zookeys-1206-099_article-120824__-g007.jpg" position="float" orientation="portrait" xlink:type="simple" id="oo_1085658.jpg"><uri content-type="original_file" xlink:type="simple">https://binary.pensoft.net/fig/1085658</uri></graphic></fig></tp:treatment-sec><tp:treatment-sec sec-type="description" id="SECID0EQXBG"><title>Description.</title><p>Holotype, female, body length 5.5 mm; fore wing 4.6 mm; ovipositor sheath 0.6 mm.</p><p><bold><italic>Head.</italic></bold> Antenna with 41 flagellomeres. Terminal flagellomere acuminate, 4 × longer than wide, 1.3 × longer than penultimate flagellomere. First flagellomere 1.1 × and 1.25 × longer than second and third, respectively, the latter 2.1 × longer than wide. Width of head: width of face: height of eye = 2.3: 1.0: 1.1. Face and clypeus rugose with sparse setosity laterally. Inter-tentorial distance 2.2 × tentorio-ocular distance. Shortest distance between posterior ocelli: transverse diameter of posterior ocellus: shortest distance between posterior ocellus and eye = 1.0: 2.3: 2.0. Vertex and temple smooth and shiny, with distinct mid-longitudinal groove. Occipital carina very weakly curved dorsally, a distinct transverse groove present immediately anterior to it.</p><p><bold><italic>Mesosoma.</italic></bold> Mesosoma 1.6 × longer than high. Notauli crenulate becoming foveate posteriorly. Scutellar sulcus with three well-developed carinae between outer pair. Axilla with ~ 6 sinuous carinae carina. Mesopleuron and metapleuron setose, precoxal sulcus a short deep groove with a broad area of irregular striation extending below it. Propodeum with submedial carinae weak, uniting anteriorly in a narrow U-shape, lateral to this with long setae, arising from distinct small punctures.</p><p><bold><italic>Wings.</italic></bold> Fore wing. Length ratios of fore wing veins r-rs: 3RSa: 3RSb = 1.0: 3.2: 5.1. Length ratios of vein 2RS: 3RSa: rs-m = 2.2: 2.9: 1.0.</p><p><bold><italic>Legs.</italic></bold> Length ratios of fore femur: fore tibia: fore tarsus = 1.1: 1.0: 1.1. Length ratios of hind femur: hind tibia: hind tarsus = 1.0: 1.0: 1.0. Length of hind femur and tibia 4.5 × and 8.6 × as long as medially wide, respectively. Tarsal claws with large acutely pointed basal lobe.</p><p><bold><italic>Metasoma.</italic></bold> T1 1.2 × longer than posteriorly wide. T2 1.4 × longer than third. TT1 and 2 with mid-longitudinal carina dorsally, sparsely striate. Ovipositor sheath straight and shorter than hind basitarsus, ~ 0.3 × length hind femur (including trochantellus).</p><p><bold><italic>Colour.</italic></bold> Bicoloured body; scapus, pedicellus and antennal segments black. Head brownish black, but mouthpart area and palps white, stemmaticum black. Mesosoma dark brown to black except for white tegulae. Metasoma bicoloured; TT1,2, and 6 white, TT3–5 black with white spot on the middle of posterior area of T5, hypopygium white. Wings hyaline with brown venation, pterostigma brown becoming pater posteriorly. Fore and mid legs pale brown, paler posteriorly, and coxa and trochantellus white; hind legs entirely black. Ovipositor sheath black.</p><p><bold>Male.</bold> Length of body 4.6 mm, of fore wing 4.1 mm. Antenna incomplete, with at least 34 flagellomeres. Occipital carina distinctly pointed medially. Head and mesosoma yellow. Metasomal tergites white except TT3 and 4 which each have a pair of black submedial, somewhat triangular marks.</p></tp:treatment-sec><tp:treatment-sec sec-type="distribution" id="SECID0EDZBG"><title>Distribution.</title><p>North and east Thailand.</p></tp:treatment-sec><tp:treatment-sec sec-type="biology" id="SECID0EIZBG"><title>Biology.</title><p>Unknown.</p></tp:treatment-sec><tp:treatment-sec sec-type="etymology" id="SECID0ENZBG"><title>Etymology.</title><p>From Latin <italic><tp:taxon-name><tp:taxon-name-part taxon-name-part-type="genus" reg="Troporhogas"/><tp:taxon-name-part taxon-name-part-type="species" reg="alboniger">alboniger</tp:taxon-name-part></tp:taxon-name></italic> referring to the white and black colouration.</p></tp:treatment-sec><tp:treatment-sec><!--Section generated to contain objects referenced in tp:taxon-treatment.--><fig id="F21" position="float" orientation="portrait"><object-id xmlns:xlink="http://www.w3.org/1999/xlink" content-type="doi" xlink:type="simple">10.3897/zookeys.1206.120824.figure21</object-id><object-id xmlns:xlink="http://www.w3.org/1999/xlink" content-type="arpha" xlink:type="simple">38C9A106-FB91-5B93-AC24-39194AAC649D</object-id><label>Figure 21.</label><caption><p>Drawings of metasomal colour patterns of females of <italic><tp:taxon-name><tp:taxon-name-part taxon-name-part-type="genus" reg="Troporhogas">Troporhogas</tp:taxon-name-part></tp:taxon-name></italic> species <bold>A</bold><italic><tp:taxon-name><tp:taxon-name-part taxon-name-part-type="genus" reg="Troporhogas">T.</tp:taxon-name-part><tp:taxon-name-part taxon-name-part-type="species" reg="albilateralis">albilateralis</tp:taxon-name-part></tp:taxon-name></italic><bold>B</bold><italic><tp:taxon-name><tp:taxon-name-part taxon-name-part-type="genus" reg="Troporhogas">T.</tp:taxon-name-part><tp:taxon-name-part taxon-name-part-type="species" reg="chinensis">chinensis</tp:taxon-name-part></tp:taxon-name></italic><bold>C</bold><italic><tp:taxon-name><tp:taxon-name-part taxon-name-part-type="genus" reg="Troporhogas">T.</tp:taxon-name-part><tp:taxon-name-part taxon-name-part-type="species" reg="hugoolseni">hugoolseni</tp:taxon-name-part></tp:taxon-name></italic> sp. nov. <bold>D</bold><italic><tp:taxon-name><tp:taxon-name-part taxon-name-part-type="genus" reg="Troporhogas">T.</tp:taxon-name-part><tp:taxon-name-part taxon-name-part-type="species" reg="tricoloratus">tricoloratus</tp:taxon-name-part></tp:taxon-name></italic> (Thai specimen) <bold>E</bold><italic><tp:taxon-name><tp:taxon-name-part taxon-name-part-type="genus" reg="Troporhogas">T.</tp:taxon-name-part><tp:taxon-name-part taxon-name-part-type="species" reg="rogerfedereri">rogerfedereri</tp:taxon-name-part></tp:taxon-name></italic> sp. nov. <bold>F</bold><italic><tp:taxon-name><tp:taxon-name-part taxon-name-part-type="genus" reg="Troporhogas">T.</tp:taxon-name-part><tp:taxon-name-part taxon-name-part-type="species" reg="flavistigma">flavistigma</tp:taxon-name-part></tp:taxon-name></italic><bold>G</bold><italic><tp:taxon-name><tp:taxon-name-part taxon-name-part-type="genus" reg="Troporhogas">T.</tp:taxon-name-part><tp:taxon-name-part taxon-name-part-type="species" reg="rafaelnadali">rafaelnadali</tp:taxon-name-part></tp:taxon-name></italic> sp. nov. <bold>H</bold><italic><tp:taxon-name><tp:taxon-name-part taxon-name-part-type="genus" reg="Troporhogas">T.</tp:taxon-name-part><tp:taxon-name-part taxon-name-part-type="species" reg="benjamini">benjamini</tp:taxon-name-part></tp:taxon-name></italic> sp. nov. <bold>I</bold><italic><tp:taxon-name><tp:taxon-name-part taxon-name-part-type="genus" reg="Troporhogas">T.</tp:taxon-name-part><tp:taxon-name-part taxon-name-part-type="species" reg="contrastus">contrastus</tp:taxon-name-part></tp:taxon-name></italic><bold>J</bold><italic><tp:taxon-name><tp:taxon-name-part taxon-name-part-type="genus" reg="Troporhogas">T.</tp:taxon-name-part><tp:taxon-name-part taxon-name-part-type="species" reg="alboniger">alboniger</tp:taxon-name-part></tp:taxon-name></italic> sp. nov. <bold>K</bold><italic><tp:taxon-name><tp:taxon-name-part taxon-name-part-type="genus" reg="Troporhogas">T.</tp:taxon-name-part><tp:taxon-name-part taxon-name-part-type="species" reg="anamikae">anamikae</tp:taxon-name-part></tp:taxon-name></italic> sp. nov.</p></caption><graphic xmlns:xlink="http://www.w3.org/1999/xlink" xlink:href="zookeys-1206-099_article-120824__-g021.jpg" position="float" orientation="portrait" xlink:type="simple" id="oo_1085672.jpg"><uri content-type="original_file" xlink:type="simple">https://binary.pensoft.net/fig/1085672</uri></graphic></fig><fig id="F1" position="float" orientation="portrait"><object-id xmlns:xlink="http://www.w3.org/1999/xlink" content-type="doi" xlink:type="simple">10.3897/zookeys.1206.120824.figure1</object-id><object-id xmlns:xlink="http://www.w3.org/1999/xlink" content-type="arpha" xlink:type="simple">67CB6C24-1961-5D0C-9C97-0580764DCBDD</object-id><label>Figure 1.</label><caption><p>Drawings of lectotypes of <bold>A–J</bold><italic><tp:taxon-name><tp:taxon-name-part taxon-name-part-type="genus" reg="Troporhogas">Troporhogas</tp:taxon-name-part><tp:taxon-name-part taxon-name-part-type="species" reg="tricolor">tricolor</tp:taxon-name-part></tp:taxon-name></italic> Cameron, the type species of the genus, and <bold>K–W</bold><italic><tp:taxon-name><tp:taxon-name-part taxon-name-part-type="genus" reg="Troporhogas">T.</tp:taxon-name-part><tp:taxon-name-part taxon-name-part-type="species" reg="infuscatipennis">infuscatipennis</tp:taxon-name-part></tp:taxon-name></italic> (Granger), type species of <italic><tp:taxon-name><tp:taxon-name-part taxon-name-part-type="genus" reg="Iporhogas">Iporhogas</tp:taxon-name-part></tp:taxon-name></italic><bold>A</bold> wings <bold>B</bold> head, anterior view <bold>C</bold> head, dorsal view <bold>D</bold> habitus, lateral view <bold>E</bold> mesosoma, dorsal view <bold>F</bold> metasomal tergites 1 and 2, dorsal view <bold>G</bold> hind legs <bold>H</bold> middle tibial spurs <bold>I</bold> hind tibial spurs, inner aspect <bold>J</bold> outer hind claw <bold>K</bold> wings <bold>L</bold> head, anterior view <bold>M</bold> head, dorsal view <bold>N</bold> habitus, lateral view <bold>O</bold> mesosoma, dorsal view <bold>P</bold> metasomal tergites 1–3, dorsal view <bold>Q</bold> base of first tergite, lateral view <bold>R</bold> hind leg <bold>S</bold> middle tibial spurs, inner aspect <bold>T</bold> hind tibial spurs, inner aspect <bold>U</bold> outer hind claw <bold>V</bold> antenna <bold>W</bold> apical three flagellomeres.</p></caption><graphic xmlns:xlink="http://www.w3.org/1999/xlink" xlink:href="zookeys-1206-099_article-120824__-g001.jpg" position="float" orientation="portrait" xlink:type="simple" id="oo_1085652.jpg"><uri content-type="original_file" xlink:type="simple">https://binary.pensoft.net/fig/1085652</uri></graphic></fig></tp:treatment-sec></tp:taxon-treatment>
