# Supplementary material for: ﻿Revision of Troporhogas Cameron (Hymenoptera, Braconidae, Rogadinae) with six new species from India and Thailand
Source: Zookeys. 2024 Jul 5;1206:99–136. doi: 10.3897/zookeys.1206.120824 (PMC11245641; doi:10.3897/zookeys.1206.120824)
Supplement: XML Treatment for Troporhogas benjamini [file zookeys.1206.120824-treatment4.xml]

<!DOCTYPE tp:taxon-treatment
  PUBLIC "-//TaxonX//DTD Taxonomic Treatment Publishing DTD v0 20100105//EN" "tax-treatment-NSO.dtd">
<tp:taxon-treatment xmlns:tp="http://www.plazi.org/taxpub"><tp:treatment-meta><kwd-group><label>Taxon classification</label><kwd>
                <named-content content-type="kingdom">Animalia</named-content>
              </kwd><kwd>
                <named-content content-type="order">Hymenoptera</named-content>
              </kwd><kwd>
                <named-content content-type="family">Braconidae</named-content>
              </kwd></kwd-group><mixed-citation publication-type="journal"><person-group><name><surname>Quicke</surname><given-names>Donald L. J.</given-names></name><name><surname>Ranjith</surname><given-names>A. P.</given-names></name><name><surname>Loncle</surname><given-names>Marisa K.</given-names></name><name><surname>Van Achterberg</surname><given-names>Cornelis</given-names></name><name><surname>Long</surname><given-names>Khuat Dang</given-names></name><name><surname>Butcher</surname><given-names>Buntika A.</given-names></name></person-group><article-title>﻿Revision of <italic><tp:taxon-name><tp:taxon-name-part taxon-name-part-type="genus" reg="Troporhogas">Troporhogas</tp:taxon-name-part></tp:taxon-name></italic> Cameron (<tp:taxon-name><tp:taxon-name-part taxon-name-part-type="order">Hymenoptera</tp:taxon-name-part></tp:taxon-name>, <tp:taxon-name><tp:taxon-name-part taxon-name-part-type="family">Braconidae</tp:taxon-name-part></tp:taxon-name>, <tp:taxon-name><tp:taxon-name-part taxon-name-part-type="subfamily">Rogadinae</tp:taxon-name-part></tp:taxon-name>) with six new species from India and Thailand</article-title><source>Zookeys</source><day>05</day><month>07</month><year>2024</year><volume>1206</volume><fpage>99</fpage><lpage>136</lpage><pub-id pub-id-type="doi">10.3897/zookeys.1206.120824</pub-id></mixed-citation></tp:treatment-meta><tp:nomenclature><label>﻿</label><tp:taxon-name>
              <object-id xmlns:xlink="http://www.w3.org/1999/xlink" content-type="arpha" xlink:type="simple">59C2CFAE-870D-5D4B-974C-8742F670017E</object-id>
              <tp:taxon-name-part taxon-name-part-type="genus" reg="Troporhogas">Troporhogas</tp:taxon-name-part>
              <tp:taxon-name-part taxon-name-part-type="species" reg="benjamini">benjamini</tp:taxon-name-part>
              <object-id xmlns:xlink="http://www.w3.org/1999/xlink" content-type="zoobank" xlink:type="simple">https://zoobank.org/47B75022-5A59-4CE5-9333-C72AE3E58B9A</object-id>
            </tp:taxon-name><tp:taxon-authority>Quicke, Loncle &amp; Butcher</tp:taxon-authority><tp:taxon-status xmlns:xlink="http://www.w3.org/1999/xlink" xlink:type="simple">sp. nov.</tp:taxon-status><xref ref-type="fig" rid="F11">Figs 11</xref><xref ref-type="fig" rid="F12">, 12</xref><xref ref-type="fig" rid="F21">, 21H</xref></tp:nomenclature><tp:treatment-sec sec-type="material" id="SECID0EQGAI"><title>Material.</title><p><bold><italic>Holotype</italic></bold> ♀, Thailand, Nakhon Ratchasima province, Wang Nam Khaew district, Sakaerat Environmental Research Station (SERS), 26.vii.2021, <named-content xmlns:xlink="http://www.w3.org/1999/xlink" content-type="dwc:verbatimCoordinates" xlink:type="simple"><named-content content-type="geo-json" specific-use="{&#34;type&#34;:&#34;Point&#34;,&#34;coordinates&#34;:[102.379350,15.012583]}" id="NCID0E5GAI" xlink:type="simple">14°60.755'N, 101°82.761'E</named-content></named-content>, M.V. light trap, col. K. Chansri (<named-content xmlns:xlink="http://www.w3.org/1999/xlink" content-type="dwc:institutional_code" xlink:title="Insect Museum, Chulalongkorn University Museum of Natural History" xlink:href="http://grbio.org/institution/chulalongkorn-university-museum-natural-history" xlink:type="simple">CUMZ</named-content>). <bold><italic>Paratypes</italic></bold> Thailand: 1♂, Nakhon Ratchasima province, Wang Nam Khaew district, Sakaerat Environmental Research Station (SERS), 26.vii.2021, <named-content xmlns:xlink="http://www.w3.org/1999/xlink" content-type="dwc:verbatimCoordinates" xlink:type="simple"><named-content content-type="geo-json" specific-use="{&#34;type&#34;:&#34;Point&#34;,&#34;coordinates&#34;:[102.379350,15.012583]}" id="NCID0ENHAI" xlink:type="simple">14°60.755'N, 101°82.761'E</named-content></named-content>, M.V. light trap, col. K. Chansri (<named-content xmlns:xlink="http://www.w3.org/1999/xlink" content-type="dwc:institutional_code" xlink:title="Insect Museum, Chulalongkorn University Museum of Natural History" xlink:href="http://grbio.org/institution/chulalongkorn-university-museum-natural-history" xlink:type="simple">CUMZ</named-content>); 1♀, Nakhon Ratchasima province, Wang Nam Khaew district, Sakaerat Environmental Research Station (SERS), 25.i.2021, <named-content xmlns:xlink="http://www.w3.org/1999/xlink" content-type="dwc:verbatimCoordinates" xlink:type="simple"><named-content content-type="geo-json" specific-use="{&#34;type&#34;:&#34;Point&#34;,&#34;coordinates&#34;:[102.526917,14.827867]}" id="NCID0EZHAI" xlink:type="simple">14°49.672'N, 101°91.615'E</named-content></named-content>, aerial net, col. K. Chansri (<named-content xmlns:xlink="http://www.w3.org/1999/xlink" content-type="dwc:institutional_code" xlink:title="Insect Museum, Chulalongkorn University Museum of Natural History" xlink:href="http://grbio.org/institution/chulalongkorn-university-museum-natural-history" xlink:type="simple">CUMZ</named-content>); 1♀, Nakhon Ratchasima province, Wang Nam Khaew district, Sakaerat Environmental Research Station (SERS), 30.viii.2021, <named-content xmlns:xlink="http://www.w3.org/1999/xlink" content-type="dwc:verbatimCoordinates" xlink:type="simple"><named-content content-type="geo-json" specific-use="{&#34;type&#34;:&#34;Point&#34;,&#34;coordinates&#34;:[102.526667,14.827167]}" id="NCID0EFIAI" xlink:type="simple">14°49.630'N, 101°91.600'E</named-content></named-content>, Malaise trap, col. K. Chansri (<named-content xmlns:xlink="http://www.w3.org/1999/xlink" content-type="dwc:institutional_code" xlink:title="Insect Museum, Chulalongkorn University Museum of Natural History" xlink:href="http://grbio.org/institution/chulalongkorn-university-museum-natural-history" xlink:type="simple">CUMZ</named-content>); 1♀, Phetchaburi province, Kaeng Krachan National Park, 3–10.iv.2009, <named-content xmlns:xlink="http://www.w3.org/1999/xlink" content-type="dwc:verbatimCoordinates" xlink:type="simple"><named-content content-type="geo-json" specific-use="{&#34;type&#34;:&#34;Point&#34;,&#34;coordinates&#34;:[99.444483,12.801783]}" id="NCID0ERIAI" xlink:type="simple">12°48.107'N, 99°26.669'E</named-content></named-content>, Malaise trap, col. Sirichai (<named-content xmlns:xlink="http://www.w3.org/1999/xlink" content-type="dwc:institutional_code" xlink:title="Insect Museum, Chulalongkorn University Museum of Natural History" xlink:href="http://grbio.org/institution/chulalongkorn-university-museum-natural-history" xlink:type="simple">CUMZ</named-content>).</p><fig id="F11" position="float" orientation="portrait"><object-id xmlns:xlink="http://www.w3.org/1999/xlink" content-type="doi" xlink:type="simple">10.3897/zookeys.1206.120824.figure11</object-id><object-id xmlns:xlink="http://www.w3.org/1999/xlink" content-type="arpha" xlink:type="simple">2762D165-C99F-5B95-80AC-837B8FA93799</object-id><label>Figure 11.</label><caption><p>Light micrographs of holotype female <italic><tp:taxon-name><tp:taxon-name-part taxon-name-part-type="genus" reg="Troporhogas">T.</tp:taxon-name-part><tp:taxon-name-part taxon-name-part-type="species" reg="benjamini">benjamini</tp:taxon-name-part></tp:taxon-name></italic> sp. nov. <bold>A</bold> habitus, lateral view <bold>B</bold> head, lateral view <bold>C</bold> head, dorsal view <bold>D</bold> fore wing.</p></caption><graphic xmlns:xlink="http://www.w3.org/1999/xlink" xlink:href="zookeys-1206-099_article-120824__-g011.jpg" position="float" orientation="portrait" xlink:type="simple" id="oo_1085662.jpg"><uri content-type="original_file" xlink:type="simple">https://binary.pensoft.net/fig/1085662</uri></graphic></fig></tp:treatment-sec><tp:treatment-sec sec-type="diagnosis" id="SECID0E1JAI"><title>Diagnosis.</title><p><italic><tp:taxon-name><tp:taxon-name-part taxon-name-part-type="genus" reg="Troporhogas">Troporhogas</tp:taxon-name-part><tp:taxon-name-part taxon-name-part-type="species" reg="benjamini">benjamini</tp:taxon-name-part></tp:taxon-name></italic> sp. nov. can be differentiated from others species by its colour pattern, which is mainly dark brownish red with ivory white on mouthparts including palps, tegula (Fig. <xref ref-type="fig" rid="F12">12C</xref>) and TT1 and 2 (anteriorly and laterally) and T6. Metasoma bicoloured: T1 and T6 ivory, T2 anteriorly and laterally ivory with black mark in the middle, TT3–5 mainly black except for small anterolateral areas.</p><fig id="F12" position="float" orientation="portrait"><object-id xmlns:xlink="http://www.w3.org/1999/xlink" content-type="doi" xlink:type="simple">10.3897/zookeys.1206.120824.figure12</object-id><object-id xmlns:xlink="http://www.w3.org/1999/xlink" content-type="arpha" xlink:type="simple">72AA9E83-4C3B-5799-A05E-042752AB0091</object-id><label>Figure 12.</label><caption><p>Light micrographs of holotype female <italic><tp:taxon-name><tp:taxon-name-part taxon-name-part-type="genus" reg="Troporhogas">T.</tp:taxon-name-part><tp:taxon-name-part taxon-name-part-type="species" reg="benjamini">benjamini</tp:taxon-name-part></tp:taxon-name></italic> sp. nov. <bold>A</bold> mesosoma, lateral view <bold>B</bold> metasoma, dorsal view <bold>C</bold> mesosoma, dorsal view <bold>D</bold> hind tibial spurs.</p></caption><graphic xmlns:xlink="http://www.w3.org/1999/xlink" xlink:href="zookeys-1206-099_article-120824__-g012.jpg" position="float" orientation="portrait" xlink:type="simple" id="oo_1085663.jpg"><uri content-type="original_file" xlink:type="simple">https://binary.pensoft.net/fig/1085663</uri></graphic></fig></tp:treatment-sec><tp:treatment-sec sec-type="description" id="SECID0EPLAI"><title>Description.</title><p>Holotype, female body length 5.5 mm; fore wing 4.9 mm; ovipositor sheath 0.05 mm.</p><p><bold><italic>Head.</italic></bold> Antenna with 50 flagellomeres. Terminal flagellomere acuminate, 3.7 × longer than wide, 1.4 × longer than penultimate flagellomere. First flagellomere 1.2 × longer than second and third, respectively. Width of head: width of face: height of eye = 3.2: 1.5: 1.0. Inter-tentorial distance 3.2 × tentorio-ocular distance. Face and clypeus rugose with sparse setosity laterally. Frons with strong transverse striation that obscure the transverse carina arising from outer part of antennal sockets. Shortest distance between posterior ocelli: transverse diameter of posterior ocellus: shortest distance between posterior ocellus and eye = 1.0: 1.8: 1.8. Vertex and temple shiny and with sparse setosity, with mid-longitudinal groove. Occipital carina weakly curved dorsally.</p><p><bold><italic>Mesosoma.</italic></bold> Mesosoma 2.0 × longer than high. Entire mesosoma coriaceous and setose. Mesopleuron and metapleuron setose. Mesoscutum shiny, without groove medially, sparsely punctate, notauli present. Scutellar sulcus smooth with strong medial carina and a pair of incomplete submedial carinae. Axillae narrow, finely striate. Raised anterodorsal area of mesopleuron below subalar depression with strong punctures tending to merge into distinct diagonal striate anteriorly. Precoxal sulcus complete, sinuate, transversely striate, broad and weakly impressed anteriorly becoming narrower and deeper to posterior margin of mesopleuron. Propodeum with submedial carinae anteriorly weakly curved and converging posteriorly; with strong setiferous punctures lateral to them, reticulate with long setae and without a mid-longitudinal carina.</p><p><bold><italic>Wings.</italic></bold> Fore wing. Lengths of fore wing veins r-rs: 3RSa: 3RSb = 1.0: 2.7: 3.7. Lengths of vein 2RS: 3RSa: rs-m = 1.7: 2.0: 1.0.</p><p><bold><italic>Legs.</italic></bold> Lengths of fore femur: fore tibia: fore tarsus = 1.1: 1.0: 1.1. Lengths of hind femur: hind tibia: hind tarsus = 1.0: 1.1: 1.4. Length of hind femur and tibia 2.7 × and 6.8 × as long as wide, respectively. Hind tibial spurs with long setae on basal 0.3. Tarsal claws with large acutely pointed basal lobe.</p><p><bold><italic>Metasoma.</italic></bold> T1 1.5 × longer than posteriorly wide. T2 1.5 × as long as T3. TT1 and 2 with mid-longitudinal carina dorsally, sparsely striate. TT3–6 with distinct striate sculpture. Ovipositor sheath straight and much shorter than hind basitarsus, ~ 0.2 × length hind femur (including trochantellus).</p><p><bold><italic>Colour.</italic></bold> Bicoloured body; scapus, pedicellus and flagellar segments dark brown. Head brownish black, but mouthparts area ivory, stemmaticum dark brown. Mesosoma dark brown to black except for ivory tegulae. Metasoma bicoloured; T1 and T6 ivory, T2 anteriorly and laterally ivory with black mark in the middle, TT3–5 mainly black, hypopygium white. Wings hyaline with dark brown venation, pterostigma brown. Fore legs and mid legs bicoloured brownish and white, hind legs entirely black. Ovipositor and ovipositor sheath black.</p><p><bold>Male.</bold> Length of body 5.9 mm, of fore wing 4.9. Antenna incomplete, with at least 38 flagellomeres. Sculpture on frons less strong. Occipital carina distinctly pointed medially. Head yellow, darker dorsally. Mesosoma orange-yellow except mesopleuron, mesosternum, metapleuron and propodeum which are largely brown to piceous. Metasoma cream-white except T3 behind anterior transverse groove with pair or large black marks the join narrowly across midline and project to posterolateral margin, and T4 which same pattern as T3 except black marks not connected medially.</p></tp:treatment-sec><tp:treatment-sec sec-type="variation" id="SECID0ECNAI"><title>Variation (female).</title><p>Antennae with 49–52 flagellomeres.</p></tp:treatment-sec><tp:treatment-sec sec-type="distribution" id="SECID0EHNAI"><title>Distribution.</title><p>Northern Thailand and Eastern Thailand.</p></tp:treatment-sec><tp:treatment-sec sec-type="host" id="SECID0EMNAI"><title>Hosts.</title><p>Unknown.</p></tp:treatment-sec><tp:treatment-sec sec-type="etymology" id="SECID0ERNAI"><title>Etymology.</title><p>This species is named after the third author’s husband.</p></tp:treatment-sec><tp:treatment-sec><!--Section generated to contain objects referenced in tp:taxon-treatment.--><fig id="F21" position="float" orientation="portrait"><object-id xmlns:xlink="http://www.w3.org/1999/xlink" content-type="doi" xlink:type="simple">10.3897/zookeys.1206.120824.figure21</object-id><object-id xmlns:xlink="http://www.w3.org/1999/xlink" content-type="arpha" xlink:type="simple">38C9A106-FB91-5B93-AC24-39194AAC649D</object-id><label>Figure 21.</label><caption><p>Drawings of metasomal colour patterns of females of <italic><tp:taxon-name><tp:taxon-name-part taxon-name-part-type="genus" reg="Troporhogas">Troporhogas</tp:taxon-name-part></tp:taxon-name></italic> species <bold>A</bold><italic><tp:taxon-name><tp:taxon-name-part taxon-name-part-type="genus" reg="Troporhogas">T.</tp:taxon-name-part><tp:taxon-name-part taxon-name-part-type="species" reg="albilateralis">albilateralis</tp:taxon-name-part></tp:taxon-name></italic><bold>B</bold><italic><tp:taxon-name><tp:taxon-name-part taxon-name-part-type="genus" reg="Troporhogas">T.</tp:taxon-name-part><tp:taxon-name-part taxon-name-part-type="species" reg="chinensis">chinensis</tp:taxon-name-part></tp:taxon-name></italic><bold>C</bold><italic><tp:taxon-name><tp:taxon-name-part taxon-name-part-type="genus" reg="Troporhogas">T.</tp:taxon-name-part><tp:taxon-name-part taxon-name-part-type="species" reg="hugoolseni">hugoolseni</tp:taxon-name-part></tp:taxon-name></italic> sp. nov. <bold>D</bold><italic><tp:taxon-name><tp:taxon-name-part taxon-name-part-type="genus" reg="Troporhogas">T.</tp:taxon-name-part><tp:taxon-name-part taxon-name-part-type="species" reg="tricoloratus">tricoloratus</tp:taxon-name-part></tp:taxon-name></italic> (Thai specimen) <bold>E</bold><italic><tp:taxon-name><tp:taxon-name-part taxon-name-part-type="genus" reg="Troporhogas">T.</tp:taxon-name-part><tp:taxon-name-part taxon-name-part-type="species" reg="rogerfedereri">rogerfedereri</tp:taxon-name-part></tp:taxon-name></italic> sp. nov. <bold>F</bold><italic><tp:taxon-name><tp:taxon-name-part taxon-name-part-type="genus" reg="Troporhogas">T.</tp:taxon-name-part><tp:taxon-name-part taxon-name-part-type="species" reg="flavistigma">flavistigma</tp:taxon-name-part></tp:taxon-name></italic><bold>G</bold><italic><tp:taxon-name><tp:taxon-name-part taxon-name-part-type="genus" reg="Troporhogas">T.</tp:taxon-name-part><tp:taxon-name-part taxon-name-part-type="species" reg="rafaelnadali">rafaelnadali</tp:taxon-name-part></tp:taxon-name></italic> sp. nov. <bold>H</bold><italic><tp:taxon-name><tp:taxon-name-part taxon-name-part-type="genus" reg="Troporhogas">T.</tp:taxon-name-part><tp:taxon-name-part taxon-name-part-type="species" reg="benjamini">benjamini</tp:taxon-name-part></tp:taxon-name></italic> sp. nov. <bold>I</bold><italic><tp:taxon-name><tp:taxon-name-part taxon-name-part-type="genus" reg="Troporhogas">T.</tp:taxon-name-part><tp:taxon-name-part taxon-name-part-type="species" reg="contrastus">contrastus</tp:taxon-name-part></tp:taxon-name></italic><bold>J</bold><italic><tp:taxon-name><tp:taxon-name-part taxon-name-part-type="genus" reg="Troporhogas">T.</tp:taxon-name-part><tp:taxon-name-part taxon-name-part-type="species" reg="alboniger">alboniger</tp:taxon-name-part></tp:taxon-name></italic> sp. nov. <bold>K</bold><italic><tp:taxon-name><tp:taxon-name-part taxon-name-part-type="genus" reg="Troporhogas">T.</tp:taxon-name-part><tp:taxon-name-part taxon-name-part-type="species" reg="anamikae">anamikae</tp:taxon-name-part></tp:taxon-name></italic> sp. nov.</p></caption><graphic xmlns:xlink="http://www.w3.org/1999/xlink" xlink:href="zookeys-1206-099_article-120824__-g021.jpg" position="float" orientation="portrait" xlink:type="simple" id="oo_1085672.jpg"><uri content-type="original_file" xlink:type="simple">https://binary.pensoft.net/fig/1085672</uri></graphic></fig></tp:treatment-sec></tp:taxon-treatment>
