# Supplementary material for: ﻿Revision of Troporhogas Cameron (Hymenoptera, Braconidae, Rogadinae) with six new species from India and Thailand
Source: Zookeys. 2024 Jul 5;1206:99–136. doi: 10.3897/zookeys.1206.120824 (PMC11245641; doi:10.3897/zookeys.1206.120824)
Supplement: XML Treatment for Troporhogas hugoolseni [file zookeys.1206.120824-treatment5.xml]

<!DOCTYPE tp:taxon-treatment
  PUBLIC "-//TaxonX//DTD Taxonomic Treatment Publishing DTD v0 20100105//EN" "tax-treatment-NSO.dtd">
<tp:taxon-treatment xmlns:tp="http://www.plazi.org/taxpub"><tp:treatment-meta><kwd-group><label>Taxon classification</label><kwd>
                <named-content content-type="kingdom">Animalia</named-content>
              </kwd><kwd>
                <named-content content-type="order">Hymenoptera</named-content>
              </kwd><kwd>
                <named-content content-type="family">Braconidae</named-content>
              </kwd></kwd-group><mixed-citation publication-type="journal"><person-group><name><surname>Quicke</surname><given-names>Donald L. J.</given-names></name><name><surname>Ranjith</surname><given-names>A. P.</given-names></name><name><surname>Loncle</surname><given-names>Marisa K.</given-names></name><name><surname>Van Achterberg</surname><given-names>Cornelis</given-names></name><name><surname>Long</surname><given-names>Khuat Dang</given-names></name><name><surname>Butcher</surname><given-names>Buntika A.</given-names></name></person-group><article-title>﻿Revision of <italic><tp:taxon-name><tp:taxon-name-part taxon-name-part-type="genus" reg="Troporhogas">Troporhogas</tp:taxon-name-part></tp:taxon-name></italic> Cameron (<tp:taxon-name><tp:taxon-name-part taxon-name-part-type="order">Hymenoptera</tp:taxon-name-part></tp:taxon-name>, <tp:taxon-name><tp:taxon-name-part taxon-name-part-type="family">Braconidae</tp:taxon-name-part></tp:taxon-name>, <tp:taxon-name><tp:taxon-name-part taxon-name-part-type="subfamily">Rogadinae</tp:taxon-name-part></tp:taxon-name>) with six new species from India and Thailand</article-title><source>Zookeys</source><day>05</day><month>07</month><year>2024</year><volume>1206</volume><fpage>99</fpage><lpage>136</lpage><pub-id pub-id-type="doi">10.3897/zookeys.1206.120824</pub-id></mixed-citation></tp:treatment-meta><tp:nomenclature><label>﻿</label><tp:taxon-name>
              <object-id xmlns:xlink="http://www.w3.org/1999/xlink" content-type="arpha" xlink:type="simple">370DAF8A-F10F-5263-8995-0B4EDC0AD759</object-id>
              <tp:taxon-name-part taxon-name-part-type="genus" reg="Troporhogas">Troporhogas</tp:taxon-name-part>
              <tp:taxon-name-part taxon-name-part-type="species" reg="hugoolseni">hugoolseni</tp:taxon-name-part>
              <object-id xmlns:xlink="http://www.w3.org/1999/xlink" content-type="zoobank" xlink:type="simple">https://zoobank.org/3A8D97AC-40B4-44E9-9C4E-DE3734416B3E</object-id>
            </tp:taxon-name><tp:taxon-authority>Quicke, Loncle &amp; Butcher</tp:taxon-authority><tp:taxon-status xmlns:xlink="http://www.w3.org/1999/xlink" xlink:type="simple">sp. nov.</tp:taxon-status><xref ref-type="fig" rid="F13">Figs 13</xref><xref ref-type="fig" rid="F14">, 14</xref><xref ref-type="fig" rid="F21">, 21B</xref></tp:nomenclature><tp:treatment-sec sec-type="type material" id="SECID0EMPAI"><title>Type material.</title><p><bold><italic>Holotype</italic></bold> ♀, Thailand, Nakhon Ratchasima province, Khoa Yai National Park, 19.iv.2007, <named-content xmlns:xlink="http://www.w3.org/1999/xlink" content-type="dwc:verbatimCoordinates" xlink:type="simple"><named-content content-type="geo-json" specific-use="{&#34;type&#34;:&#34;Point&#34;,&#34;coordinates&#34;:[101.390700,14.425583]}" id="NCID0E1PAI" xlink:type="simple">14°25.535'N, 101°23.442'E</named-content></named-content>, Malaise trap, col. S. Warat (<named-content xmlns:xlink="http://www.w3.org/1999/xlink" content-type="dwc:institutional_code" xlink:title="Queen Sirikit Botanic Garden" xlink:href="http://grbio.org/institution/queen-sirikit-botanic-garden" xlink:type="simple">QSBG</named-content>).</p><fig id="F13" position="float" orientation="portrait"><object-id xmlns:xlink="http://www.w3.org/1999/xlink" content-type="doi" xlink:type="simple">10.3897/zookeys.1206.120824.figure13</object-id><object-id xmlns:xlink="http://www.w3.org/1999/xlink" content-type="arpha" xlink:type="simple">E17C0FF3-163E-5823-93CF-C1984058E9B7</object-id><label>Figure 13.</label><caption><p>Light micrographs of holotype female <italic><tp:taxon-name><tp:taxon-name-part taxon-name-part-type="genus" reg="Troporhogas">T.</tp:taxon-name-part><tp:taxon-name-part taxon-name-part-type="species" reg="hugoolseni">hugoolseni</tp:taxon-name-part></tp:taxon-name></italic> sp. nov. <bold>A</bold> habitus, lateral view <bold>B</bold> head, lateral view <bold>C</bold> head, dorsal view <bold>D</bold> fore wing.</p></caption><graphic xmlns:xlink="http://www.w3.org/1999/xlink" xlink:href="zookeys-1206-099_article-120824__-g013.jpg" position="float" orientation="portrait" xlink:type="simple" id="oo_1085664.jpg"><uri content-type="original_file" xlink:type="simple">https://binary.pensoft.net/fig/1085664</uri></graphic></fig></tp:treatment-sec><tp:treatment-sec sec-type="diagnosis" id="SECID0EDRAI"><title>Diagnosis.</title><p><italic><tp:taxon-name><tp:taxon-name-part taxon-name-part-type="genus" reg="Troporhogas">Troporhogas</tp:taxon-name-part><tp:taxon-name-part taxon-name-part-type="species" reg="hugoolseni">hugoolseni</tp:taxon-name-part></tp:taxon-name></italic> sp. nov. can be differentiated from others with similar colour pattern (orangish mesosoma, T1 with black mark anteriorly, T2 largely and T6 entirely white) by having the vertex smooth except for small setiferous punctures and the raised oblique area of mesopleuron immediately below subalar depression moderately densely punctate but without oblique striation.</p><fig id="F14" position="float" orientation="portrait"><object-id xmlns:xlink="http://www.w3.org/1999/xlink" content-type="doi" xlink:type="simple">10.3897/zookeys.1206.120824.figure14</object-id><object-id xmlns:xlink="http://www.w3.org/1999/xlink" content-type="arpha" xlink:type="simple">2F7D7F25-5D59-59EC-B389-AE706DFCD5D6</object-id><label>Figure 14.</label><caption><p>Light micrographs of holotype female <italic><tp:taxon-name><tp:taxon-name-part taxon-name-part-type="genus" reg="Troporhogas">T.</tp:taxon-name-part><tp:taxon-name-part taxon-name-part-type="species" reg="hugoolseni">hugoolseni</tp:taxon-name-part></tp:taxon-name></italic>, sp. nov., <bold>A</bold>, mesosoma, dorsal view <bold>B</bold> metasoma, dorsal view <bold>C</bold> mesosoma, lateral view <bold>D</bold> hind tibial spurs.</p></caption><graphic xmlns:xlink="http://www.w3.org/1999/xlink" xlink:href="zookeys-1206-099_article-120824__-g014.jpg" position="float" orientation="portrait" xlink:type="simple" id="oo_1085665.jpg"><uri content-type="original_file" xlink:type="simple">https://binary.pensoft.net/fig/1085665</uri></graphic></fig></tp:treatment-sec><tp:treatment-sec sec-type="description" id="SECID0EUSAI"><title>Description.</title><p>Holotype, female body length 6.2 mm; fore wing 5.5 mm; ovipositor sheath 0.5 mm.</p><p><bold><italic>Head.</italic></bold> Antenna incomplete, with at least 40 flagellomeres. First flagellomere 2.0 × longer than second and third, respectively. Width of head: width of face: height of eye = 3.1: 1.6: 1.0. Shortest distance between posterior ocelli: transverse diameter of posterior ocellus: shortest distance between posterior ocellus and eye = 1.0: 1.4: 1.6. Face and clypeus rugose with sparse setosity laterally. Vertex and temple shiny and with sparse setosity. Occipital carina complete, curved dorsally.</p><p><bold><italic>Mesosoma.</italic></bold> Mesosoma 1.6 × longer than high. Mesoscutum shiny, sparsely punctate, with narrow foveate longitudinal groove mid-posteriorly. Scutellar sulcus with three carinae between outer pair. Axillae striate. Raised anterodorsal area of mesopleuron below subalar depression with diagonal striation. Precoxal sulcus short, broad, and shallow, with weak irregular striation. Mid-longitudinal carina of metanotum strong and roundly protruding posteriorly, weak anteriorly. Propodeum reticulate with long setae, with submedial carinae meeting medially in V-shape connected by ladder of variably developed transverse crenulations, lateral to these with moderately dense, small setiferous punctures.</p><p><bold><italic>Wings.</italic></bold> Fore wing. Lengths of fore wing veins r-rs: 3RSa: 3RSb = 1.0: 2.8: 4.7. Lengths of vein 2RS: 3RSa: rs-m = 1.1: 1.9: 1.0.</p><p><bold><italic>Legs.</italic></bold> Lengths of fore femur: fore tibia: fore tarsus = 1.0: 1.1: 1.5. Lengths of hind femur: hind tibia: hind tarsus = 1.0: 1.3: 1.6 Length of hind femur and tibia 5.0 × and 8.3 × as long as wide, respectively. Hind tibial spurs glabrous. Tarsal claws with large acutely pointed basal lobe.</p><p><bold><italic>Metasoma.</italic></bold> T1 1.1 × longer than posteriorly wide. T2 1.5 × as long as T3. TT1 and 2 with mid-longitudinal carina dorsally, sparsely striate. TT3−6 with distinct striate sculpture and without medial longitudinal carina. Ovipositor sheath straight and shorter than hind basitarsus, ~ 0.3 × length hind femur (including trochantellus).</p><p><bold><italic>Colour.</italic></bold> Body tricoloured; scapus, pedicellus and flagellar segments dark brown. Head including stemmaticum orange-red, mouthparts paler brownish yellow. Mesosoma and tegulae ochraceous. Metasoma bicoloured; TT1, 2, and 6 white but T1 and T6 with small black marks anteriorly and posteriorly, TT3–5 black with small white anterolateral areas and with small white spot on the mid-posterior margin of T5, hypopygium white. Wings hyaline with dark brown venation, pterostigma brown. Fore legs and mid legs yellow, hind legs mainly dark brown. Ovipositor and ovipositor sheath black.</p><p><bold>Male.</bold> Unknown.</p></tp:treatment-sec><tp:treatment-sec sec-type="distribution" id="SECID0EHUAI"><title>Distribution.</title><p>Central Thailand.</p></tp:treatment-sec><tp:treatment-sec sec-type="host" id="SECID0EMUAI"><title>Hosts.</title><p>Unknown.</p></tp:treatment-sec><tp:treatment-sec sec-type="etymology" id="SECID0ERUAI"><title>Etymology.</title><p>This species named after Mr Hugo Olsen, Norwegian marathoner and a special friend of the corresponding author.</p></tp:treatment-sec><tp:treatment-sec><!--Section generated to contain objects referenced in tp:taxon-treatment.--><fig id="F21" position="float" orientation="portrait"><object-id xmlns:xlink="http://www.w3.org/1999/xlink" content-type="doi" xlink:type="simple">10.3897/zookeys.1206.120824.figure21</object-id><object-id xmlns:xlink="http://www.w3.org/1999/xlink" content-type="arpha" xlink:type="simple">38C9A106-FB91-5B93-AC24-39194AAC649D</object-id><label>Figure 21.</label><caption><p>Drawings of metasomal colour patterns of females of <italic><tp:taxon-name><tp:taxon-name-part taxon-name-part-type="genus" reg="Troporhogas">Troporhogas</tp:taxon-name-part></tp:taxon-name></italic> species <bold>A</bold><italic><tp:taxon-name><tp:taxon-name-part taxon-name-part-type="genus" reg="Troporhogas">T.</tp:taxon-name-part><tp:taxon-name-part taxon-name-part-type="species" reg="albilateralis">albilateralis</tp:taxon-name-part></tp:taxon-name></italic><bold>B</bold><italic><tp:taxon-name><tp:taxon-name-part taxon-name-part-type="genus" reg="Troporhogas">T.</tp:taxon-name-part><tp:taxon-name-part taxon-name-part-type="species" reg="chinensis">chinensis</tp:taxon-name-part></tp:taxon-name></italic><bold>C</bold><italic><tp:taxon-name><tp:taxon-name-part taxon-name-part-type="genus" reg="Troporhogas">T.</tp:taxon-name-part><tp:taxon-name-part taxon-name-part-type="species" reg="hugoolseni">hugoolseni</tp:taxon-name-part></tp:taxon-name></italic> sp. nov. <bold>D</bold><italic><tp:taxon-name><tp:taxon-name-part taxon-name-part-type="genus" reg="Troporhogas">T.</tp:taxon-name-part><tp:taxon-name-part taxon-name-part-type="species" reg="tricoloratus">tricoloratus</tp:taxon-name-part></tp:taxon-name></italic> (Thai specimen) <bold>E</bold><italic><tp:taxon-name><tp:taxon-name-part taxon-name-part-type="genus" reg="Troporhogas">T.</tp:taxon-name-part><tp:taxon-name-part taxon-name-part-type="species" reg="rogerfedereri">rogerfedereri</tp:taxon-name-part></tp:taxon-name></italic> sp. nov. <bold>F</bold><italic><tp:taxon-name><tp:taxon-name-part taxon-name-part-type="genus" reg="Troporhogas">T.</tp:taxon-name-part><tp:taxon-name-part taxon-name-part-type="species" reg="flavistigma">flavistigma</tp:taxon-name-part></tp:taxon-name></italic><bold>G</bold><italic><tp:taxon-name><tp:taxon-name-part taxon-name-part-type="genus" reg="Troporhogas">T.</tp:taxon-name-part><tp:taxon-name-part taxon-name-part-type="species" reg="rafaelnadali">rafaelnadali</tp:taxon-name-part></tp:taxon-name></italic> sp. nov. <bold>H</bold><italic><tp:taxon-name><tp:taxon-name-part taxon-name-part-type="genus" reg="Troporhogas">T.</tp:taxon-name-part><tp:taxon-name-part taxon-name-part-type="species" reg="benjamini">benjamini</tp:taxon-name-part></tp:taxon-name></italic> sp. nov. <bold>I</bold><italic><tp:taxon-name><tp:taxon-name-part taxon-name-part-type="genus" reg="Troporhogas">T.</tp:taxon-name-part><tp:taxon-name-part taxon-name-part-type="species" reg="contrastus">contrastus</tp:taxon-name-part></tp:taxon-name></italic><bold>J</bold><italic><tp:taxon-name><tp:taxon-name-part taxon-name-part-type="genus" reg="Troporhogas">T.</tp:taxon-name-part><tp:taxon-name-part taxon-name-part-type="species" reg="alboniger">alboniger</tp:taxon-name-part></tp:taxon-name></italic> sp. nov. <bold>K</bold><italic><tp:taxon-name><tp:taxon-name-part taxon-name-part-type="genus" reg="Troporhogas">T.</tp:taxon-name-part><tp:taxon-name-part taxon-name-part-type="species" reg="anamikae">anamikae</tp:taxon-name-part></tp:taxon-name></italic> sp. nov.</p></caption><graphic xmlns:xlink="http://www.w3.org/1999/xlink" xlink:href="zookeys-1206-099_article-120824__-g021.jpg" position="float" orientation="portrait" xlink:type="simple" id="oo_1085672.jpg"><uri content-type="original_file" xlink:type="simple">https://binary.pensoft.net/fig/1085672</uri></graphic></fig></tp:treatment-sec></tp:taxon-treatment>
