# Supplementary material for: ﻿Revision of Troporhogas Cameron (Hymenoptera, Braconidae, Rogadinae) with six new species from India and Thailand
Source: Zookeys. 2024 Jul 5;1206:99–136. doi: 10.3897/zookeys.1206.120824 (PMC11245641; doi:10.3897/zookeys.1206.120824)
Supplement: XML Treatment for Troporhogas rafaelnadali [file zookeys.1206.120824-treatment6.xml]

<!DOCTYPE tp:taxon-treatment
  PUBLIC "-//TaxonX//DTD Taxonomic Treatment Publishing DTD v0 20100105//EN" "tax-treatment-NSO.dtd">
<tp:taxon-treatment xmlns:tp="http://www.plazi.org/taxpub"><tp:treatment-meta><kwd-group><label>Taxon classification</label><kwd>
                <named-content content-type="kingdom">Animalia</named-content>
              </kwd><kwd>
                <named-content content-type="order">Hymenoptera</named-content>
              </kwd><kwd>
                <named-content content-type="family">Braconidae</named-content>
              </kwd></kwd-group><mixed-citation publication-type="journal"><person-group><name><surname>Quicke</surname><given-names>Donald L. J.</given-names></name><name><surname>Ranjith</surname><given-names>A. P.</given-names></name><name><surname>Loncle</surname><given-names>Marisa K.</given-names></name><name><surname>Van Achterberg</surname><given-names>Cornelis</given-names></name><name><surname>Long</surname><given-names>Khuat Dang</given-names></name><name><surname>Butcher</surname><given-names>Buntika A.</given-names></name></person-group><article-title>﻿Revision of <italic><tp:taxon-name><tp:taxon-name-part taxon-name-part-type="genus" reg="Troporhogas">Troporhogas</tp:taxon-name-part></tp:taxon-name></italic> Cameron (<tp:taxon-name><tp:taxon-name-part taxon-name-part-type="order">Hymenoptera</tp:taxon-name-part></tp:taxon-name>, <tp:taxon-name><tp:taxon-name-part taxon-name-part-type="family">Braconidae</tp:taxon-name-part></tp:taxon-name>, <tp:taxon-name><tp:taxon-name-part taxon-name-part-type="subfamily">Rogadinae</tp:taxon-name-part></tp:taxon-name>) with six new species from India and Thailand</article-title><source>Zookeys</source><day>05</day><month>07</month><year>2024</year><volume>1206</volume><fpage>99</fpage><lpage>136</lpage><pub-id pub-id-type="doi">10.3897/zookeys.1206.120824</pub-id></mixed-citation></tp:treatment-meta><tp:nomenclature><label>﻿</label><tp:taxon-name>
              <object-id xmlns:xlink="http://www.w3.org/1999/xlink" content-type="arpha" xlink:type="simple">0AF5DA0F-9941-5846-B820-C266D23C6052</object-id>
              <tp:taxon-name-part taxon-name-part-type="genus" reg="Troporhogas">Troporhogas</tp:taxon-name-part>
              <tp:taxon-name-part taxon-name-part-type="species" reg="rafaelnadali">rafaelnadali</tp:taxon-name-part>
              <object-id xmlns:xlink="http://www.w3.org/1999/xlink" content-type="zoobank" xlink:type="simple">https://zoobank.org/58BBFD86-4131-40ED-8D99-C900717A8B48</object-id>
            </tp:taxon-name><tp:taxon-authority>Quicke, Loncle &amp; Butcher</tp:taxon-authority><tp:taxon-status xmlns:xlink="http://www.w3.org/1999/xlink" xlink:type="simple">sp. nov.</tp:taxon-status><xref ref-type="fig" rid="F15">Figs 15</xref><xref ref-type="fig" rid="F21">, 21G</xref></tp:nomenclature><tp:treatment-sec sec-type="type material" id="SECID0EIWAI"><title>Type material.</title><p><bold><italic>Holotype</italic></bold> ♀, Thailand, Nakhon Ratchasima province, Khao Yai National Park, 22.xii.2002, <named-content xmlns:xlink="http://www.w3.org/1999/xlink" content-type="dwc:verbatimCoordinates" xlink:type="simple"><named-content content-type="geo-json" specific-use="{&#34;type&#34;:&#34;Point&#34;,&#34;coordinates&#34;:[101.072883,19.240983]}" id="NCID0EWWAI" xlink:type="simple">19°14.459'N, 101°04.373'E</named-content></named-content>, Malaise trap, col. S. Pong (<named-content xmlns:xlink="http://www.w3.org/1999/xlink" content-type="dwc:institutional_code" xlink:title="Queen Sirikit Botanic Garden" xlink:href="http://grbio.org/institution/queen-sirikit-botanic-garden" xlink:type="simple">QSBG</named-content>).</p><fig id="F15" position="float" orientation="portrait"><object-id xmlns:xlink="http://www.w3.org/1999/xlink" content-type="doi" xlink:type="simple">10.3897/zookeys.1206.120824.figure15</object-id><object-id xmlns:xlink="http://www.w3.org/1999/xlink" content-type="arpha" xlink:type="simple">934985A1-C712-50D3-9866-5A2CD619A11D</object-id><label>Figure 15.</label><caption><p>Light micrographs of holotype female <italic><tp:taxon-name><tp:taxon-name-part taxon-name-part-type="genus" reg="Troporhogas">T.</tp:taxon-name-part><tp:taxon-name-part taxon-name-part-type="species" reg="rafaelnadali">rafaelnadali</tp:taxon-name-part></tp:taxon-name></italic> sp. nov., <bold>A</bold>, habitus, lateral view <bold>B</bold> head, dorsal view <bold>C</bold> head, lateral view <bold>D</bold> wings <bold>E</bold> mesosoma, lateral view <bold>F</bold> mesosoma, dorsal view <bold>G</bold> metasoma, oblique dorsal view <bold>H</bold> hind tibial spurs.</p></caption><graphic xmlns:xlink="http://www.w3.org/1999/xlink" xlink:href="zookeys-1206-099_article-120824__-g015.jpg" position="float" orientation="portrait" xlink:type="simple" id="oo_1085666.jpg"><uri content-type="original_file" xlink:type="simple">https://binary.pensoft.net/fig/1085666</uri></graphic></fig></tp:treatment-sec><tp:treatment-sec sec-type="diagnosis" id="SECID0EHYAI"><title>Diagnosis.</title><p><italic><tp:taxon-name><tp:taxon-name-part taxon-name-part-type="genus" reg="Troporhogas">Troporhogas</tp:taxon-name-part><tp:taxon-name-part taxon-name-part-type="species" reg="rafaelnadali">rafaelnadali</tp:taxon-name-part></tp:taxon-name></italic> sp. nov. can be distinguished from other members of the genus with similar colour pattern (orangish mesosoma, T1 with black mark anteriorly, T2 largely and T6 entirely white) by having the vertex transversely striate and the raised oblique area of mesopleuron immediately below subalar depression strongly finely striate.</p></tp:treatment-sec><tp:treatment-sec sec-type="description" id="SECID0EYYAI"><title>Description.</title><p>Holotype, female, body length 6.0 mm; fore wing 4.2 mm; ovipositor sheath 0.5 mm.</p><p><bold><italic>Head.</italic></bold> Antenna with 48 flagellomeres. First flagellomere 1.6 × longer than second and third, respectively. Width of head: width of face: height of eye = 3.6: 1.8: 1.0. Shortest distance between posterior ocelli: transverse diameter of posterior ocellus: shortest distance between posterior ocellus and eye = 1.0: 2.3: 1.3. Face and clypeus rugose with sparse setosity laterally. Vertex and temple shiny and smooth. Occipital carina completely present, slightly pointed dorsally.</p><p><bold><italic>Mesosoma.</italic></bold> Mesosoma 1.7 × longer than high. Antescutal depression relatively well developed. Mesoscutum smooth and shiny, sparsely punctate, with narrow, foveate groove mid-posteriorly. Scutellar sulcus smooth with three carinae between outer margins. Mesopleuron and metapleuron setose. Precoxal sulcus shallow, long narrow and down-curving anteriorly, with narrow band of crenulation. Median area of metanotum with strong, roundly protruding mid-longitudinal carina over median area, but carina weak anteriorly. Propodeum with submedial carinae anteriorly forming a marrow ‘V’-shape and at extreme anterior, a short mid-longitudinal carina, lateral to this with dense small setiferous punctation.</p><p><bold><italic>Wings.</italic></bold> Fore wing. Lengths of fore wing veins r-rs: 3RSa: 3RSb = 1.0: 1.2: 2.0. Lengths of vein 2RS: 3RSa: rs-m = 1.7: 2.0: 1.0.</p><p><bold><italic>Legs.</italic></bold> Lengths of fore femur: fore tibia: fore tarsus = 1.0: 1.1: 1.4. Lengths of hind femur: hind tibia: hind tarsus = 1.0: 1.1: 1.9. Length of hind femur and tibia 3.6 × and 6.3 × as long as wide, respectively. Hind tibial spurs glabrous. Tarsal claws with large acutely pointed basal lobe.</p><p><bold><italic>Metasoma.</italic></bold> T1 1.1 × longer than posteriorly wide. T2 1.3 × longer than third tergite, 0.5 × as long as T3. TT1 and 2 with mid-longitudinal carina dorsally, sparsely striate. TT1–3 with distinct striate sculpture and without medial longitudinal carina. Ovipositor sheath straight and shorter than hind basitarsus, ~ 0.1 × length hind femur (including trochantellus).</p><p><bold><italic>Colour.</italic></bold> Body tricoloured body orange-yellow, black, and white. Scapus, pedicellus, and flagellar segments brown. Head and mouthparts, including palps, orange-yellow. Mesosoma completely orange-yellow except for whitish tegula. Metasoma tricoloured: TT1 and 2 white with small black mark anteriorly, TT3–5 black except for small white anterolateral areas, T6 white. Wings hyaline with dark brown venation distally becoming paler basally, pterostigma dark brown. Fore and mid legs brownish yellow with coxa and trochanter white, hind leg black except basal 0.6 of tibia brown.</p><p><bold>Male.</bold> Unknown.</p></tp:treatment-sec><tp:treatment-sec sec-type="distribution" id="SECID0EL1AI"><title>Distribution.</title><p>Central Thailand.</p></tp:treatment-sec><tp:treatment-sec sec-type="biology" id="SECID0EQ1AI"><title>Biology.</title><p>Unknown.</p></tp:treatment-sec><tp:treatment-sec sec-type="etymology" id="SECID0EV1AI"><title>Etymology.</title><p>This species is named after a Spanish professional tennis player, Rafael Nadal who has been ranked world No. 1 in singles by the <abbrev xmlns:xlink="http://www.w3.org/1999/xlink" xlink:title="Association of Tennis Professionals" id="ABBRID0E21AI" xlink:type="simple">ATP</abbrev> (Association of Tennis Professionals).</p></tp:treatment-sec><tp:treatment-sec><!--Section generated to contain objects referenced in tp:taxon-treatment.--><fig id="F21" position="float" orientation="portrait"><object-id xmlns:xlink="http://www.w3.org/1999/xlink" content-type="doi" xlink:type="simple">10.3897/zookeys.1206.120824.figure21</object-id><object-id xmlns:xlink="http://www.w3.org/1999/xlink" content-type="arpha" xlink:type="simple">38C9A106-FB91-5B93-AC24-39194AAC649D</object-id><label>Figure 21.</label><caption><p>Drawings of metasomal colour patterns of females of <italic><tp:taxon-name><tp:taxon-name-part taxon-name-part-type="genus" reg="Troporhogas">Troporhogas</tp:taxon-name-part></tp:taxon-name></italic> species <bold>A</bold><italic><tp:taxon-name><tp:taxon-name-part taxon-name-part-type="genus" reg="Troporhogas">T.</tp:taxon-name-part><tp:taxon-name-part taxon-name-part-type="species" reg="albilateralis">albilateralis</tp:taxon-name-part></tp:taxon-name></italic><bold>B</bold><italic><tp:taxon-name><tp:taxon-name-part taxon-name-part-type="genus" reg="Troporhogas">T.</tp:taxon-name-part><tp:taxon-name-part taxon-name-part-type="species" reg="chinensis">chinensis</tp:taxon-name-part></tp:taxon-name></italic><bold>C</bold><italic><tp:taxon-name><tp:taxon-name-part taxon-name-part-type="genus" reg="Troporhogas">T.</tp:taxon-name-part><tp:taxon-name-part taxon-name-part-type="species" reg="hugoolseni">hugoolseni</tp:taxon-name-part></tp:taxon-name></italic> sp. nov. <bold>D</bold><italic><tp:taxon-name><tp:taxon-name-part taxon-name-part-type="genus" reg="Troporhogas">T.</tp:taxon-name-part><tp:taxon-name-part taxon-name-part-type="species" reg="tricoloratus">tricoloratus</tp:taxon-name-part></tp:taxon-name></italic> (Thai specimen) <bold>E</bold><italic><tp:taxon-name><tp:taxon-name-part taxon-name-part-type="genus" reg="Troporhogas">T.</tp:taxon-name-part><tp:taxon-name-part taxon-name-part-type="species" reg="rogerfedereri">rogerfedereri</tp:taxon-name-part></tp:taxon-name></italic> sp. nov. <bold>F</bold><italic><tp:taxon-name><tp:taxon-name-part taxon-name-part-type="genus" reg="Troporhogas">T.</tp:taxon-name-part><tp:taxon-name-part taxon-name-part-type="species" reg="flavistigma">flavistigma</tp:taxon-name-part></tp:taxon-name></italic><bold>G</bold><italic><tp:taxon-name><tp:taxon-name-part taxon-name-part-type="genus" reg="Troporhogas">T.</tp:taxon-name-part><tp:taxon-name-part taxon-name-part-type="species" reg="rafaelnadali">rafaelnadali</tp:taxon-name-part></tp:taxon-name></italic> sp. nov. <bold>H</bold><italic><tp:taxon-name><tp:taxon-name-part taxon-name-part-type="genus" reg="Troporhogas">T.</tp:taxon-name-part><tp:taxon-name-part taxon-name-part-type="species" reg="benjamini">benjamini</tp:taxon-name-part></tp:taxon-name></italic> sp. nov. <bold>I</bold><italic><tp:taxon-name><tp:taxon-name-part taxon-name-part-type="genus" reg="Troporhogas">T.</tp:taxon-name-part><tp:taxon-name-part taxon-name-part-type="species" reg="contrastus">contrastus</tp:taxon-name-part></tp:taxon-name></italic><bold>J</bold><italic><tp:taxon-name><tp:taxon-name-part taxon-name-part-type="genus" reg="Troporhogas">T.</tp:taxon-name-part><tp:taxon-name-part taxon-name-part-type="species" reg="alboniger">alboniger</tp:taxon-name-part></tp:taxon-name></italic> sp. nov. <bold>K</bold><italic><tp:taxon-name><tp:taxon-name-part taxon-name-part-type="genus" reg="Troporhogas">T.</tp:taxon-name-part><tp:taxon-name-part taxon-name-part-type="species" reg="anamikae">anamikae</tp:taxon-name-part></tp:taxon-name></italic> sp. nov.</p></caption><graphic xmlns:xlink="http://www.w3.org/1999/xlink" xlink:href="zookeys-1206-099_article-120824__-g021.jpg" position="float" orientation="portrait" xlink:type="simple" id="oo_1085672.jpg"><uri content-type="original_file" xlink:type="simple">https://binary.pensoft.net/fig/1085672</uri></graphic></fig></tp:treatment-sec></tp:taxon-treatment>
