# Supplementary material for: ﻿Revision of Troporhogas Cameron (Hymenoptera, Braconidae, Rogadinae) with six new species from India and Thailand
Source: Zookeys. 2024 Jul 5;1206:99–136. doi: 10.3897/zookeys.1206.120824 (PMC11245641; doi:10.3897/zookeys.1206.120824)
Supplement: XML Treatment for Troporhogas tricoloratus [file zookeys.1206.120824-treatment9.xml]

<!DOCTYPE tp:taxon-treatment
  PUBLIC "-//TaxonX//DTD Taxonomic Treatment Publishing DTD v0 20100105//EN" "tax-treatment-NSO.dtd">
<tp:taxon-treatment xmlns:tp="http://www.plazi.org/taxpub"><tp:treatment-meta><kwd-group><label>Taxon classification</label><kwd>
                <named-content content-type="kingdom">Animalia</named-content>
              </kwd><kwd>
                <named-content content-type="order">Hymenoptera</named-content>
              </kwd><kwd>
                <named-content content-type="family">Braconidae</named-content>
              </kwd></kwd-group><mixed-citation publication-type="journal"><person-group><name><surname>Quicke</surname><given-names>Donald L. J.</given-names></name><name><surname>Ranjith</surname><given-names>A. P.</given-names></name><name><surname>Loncle</surname><given-names>Marisa K.</given-names></name><name><surname>Van Achterberg</surname><given-names>Cornelis</given-names></name><name><surname>Long</surname><given-names>Khuat Dang</given-names></name><name><surname>Butcher</surname><given-names>Buntika A.</given-names></name></person-group><article-title>﻿Revision of <italic><tp:taxon-name><tp:taxon-name-part taxon-name-part-type="genus" reg="Troporhogas">Troporhogas</tp:taxon-name-part></tp:taxon-name></italic> Cameron (<tp:taxon-name><tp:taxon-name-part taxon-name-part-type="order">Hymenoptera</tp:taxon-name-part></tp:taxon-name>, <tp:taxon-name><tp:taxon-name-part taxon-name-part-type="family">Braconidae</tp:taxon-name-part></tp:taxon-name>, <tp:taxon-name><tp:taxon-name-part taxon-name-part-type="subfamily">Rogadinae</tp:taxon-name-part></tp:taxon-name>) with six new species from India and Thailand</article-title><source>Zookeys</source><day>05</day><month>07</month><year>2024</year><volume>1206</volume><fpage>99</fpage><lpage>136</lpage><pub-id pub-id-type="doi">10.3897/zookeys.1206.120824</pub-id></mixed-citation></tp:treatment-meta><tp:nomenclature><label>﻿</label><tp:taxon-name>
              <object-id xmlns:xlink="http://www.w3.org/1999/xlink" content-type="arpha" xlink:type="simple">2E2F68D6-7A39-5404-8B9B-219E16300D7B</object-id>
              <tp:taxon-name-part taxon-name-part-type="genus" reg="Troporhogas">Troporhogas</tp:taxon-name-part>
              <tp:taxon-name-part taxon-name-part-type="species" reg="tricoloratus">tricoloratus</tp:taxon-name-part>
            </tp:taxon-name><tp:taxon-authority>(Long, 2014)</tp:taxon-authority><xref ref-type="fig" rid="F18">Figs 18</xref><xref ref-type="fig" rid="F21">, 21D</xref></tp:nomenclature><tp:treatment-sec sec-type="material" id="SECID0EDIBI"><title>Material.</title><p>Thailand • 1♀, Phetchabun province, Nam Nao National Park, <named-content xmlns:xlink="http://www.w3.org/1999/xlink" content-type="dwc:verbatimCoordinates" xlink:type="simple"><named-content content-type="geo-json" specific-use="{&#34;type&#34;:&#34;Point&#34;,&#34;coordinates&#34;:[101.563933,16.218383]}" id="NCID0EMIBI" xlink:type="simple">16°13.103'N, 101°33.836'E</named-content></named-content>, 28.iv.2007, Malaise trap, col. J. Leng (<named-content xmlns:xlink="http://www.w3.org/1999/xlink" content-type="dwc:institutional_code" xlink:title="Queen Sirikit Botanic Garden" xlink:href="http://grbio.org/institution/queen-sirikit-botanic-garden" xlink:type="simple">QSBG</named-content>); 1♂, Sara Buri province, Kaeng Khoi, Chulalongkorn University Campus, 27.xii.2016, <named-content xmlns:xlink="http://www.w3.org/1999/xlink" content-type="dwc:verbatimCoordinates" xlink:type="simple"><named-content content-type="geo-json" specific-use="{&#34;type&#34;:&#34;Point&#34;,&#34;coordinates&#34;:[101.011000,15.589000]}" id="NCID0EYIBI" xlink:type="simple">15.589°N, 101.011°E</named-content></named-content>, light trap, col. Mudang Marissa (<named-content xmlns:xlink="http://www.w3.org/1999/xlink" content-type="dwc:institutional_code" xlink:title="Insect Museum, Chulalongkorn University Museum of Natural History" xlink:href="http://grbio.org/institution/chulalongkorn-university-museum-natural-history" xlink:type="simple">CUMZ</named-content>).</p><fig id="F18" position="float" orientation="portrait"><object-id xmlns:xlink="http://www.w3.org/1999/xlink" content-type="doi" xlink:type="simple">10.3897/zookeys.1206.120824.figure18</object-id><object-id xmlns:xlink="http://www.w3.org/1999/xlink" content-type="arpha" xlink:type="simple">D77D452F-27E2-5CE2-9236-D25D0813FC27</object-id><label>Figure 18.</label><caption><p>Light micrographs of female Thai specimen of <italic><tp:taxon-name><tp:taxon-name-part taxon-name-part-type="genus" reg="Troporhogas">T.</tp:taxon-name-part><tp:taxon-name-part taxon-name-part-type="species" reg="tricoloratus">tricoloratus</tp:taxon-name-part></tp:taxon-name></italic><bold>A</bold> habitus, lateral view B head, lateral view <bold>C</bold> head, dorsal view <bold>D</bold> vertex, dorsal view <bold>E</bold> mesosoma, lateral view <bold>F</bold> mesoscutum, dorsal view <bold>G</bold> scutellar sulcus <bold>H</bold> metasoma, dorsal view <bold>I</bold> wings.</p></caption><graphic xmlns:xlink="http://www.w3.org/1999/xlink" xlink:href="zookeys-1206-099_article-120824__-g018.jpg" position="float" orientation="portrait" xlink:type="simple" id="oo_1085669.jpg"><uri content-type="original_file" xlink:type="simple">https://binary.pensoft.net/fig/1085669</uri></graphic></fig></tp:treatment-sec><tp:treatment-sec sec-type="description" id="SECID0EJKBI"><title>Re-description.</title><p><bold>Female</bold>, body length 7.1 mm; fore wing 5.0 mm; ovipositor sheath 0.6 mm.</p><p><bold><italic>Head.</italic></bold> Antenna with 45 flagellomeres. First flagellomere 1.4 × longer than second and third, respectively. Width of head: width of face: height of eye = 2.6: 1.2: 1.0. Shortest distance between posterior ocelli: transverse diameter of posterior ocellus: shortest distance between posterior ocellus and eye = 1.0: 1.8: 1.8. Face and clypeus rugose with sparse setosity laterally. Vertex and temple shiny and with striate sculptured. Occipital carina completely present, curved dorsally.</p><p><bold><italic>Mesosoma.</italic></bold> Mesosoma 1.5 × longer than high, smooth and shiny. Mesopleuron and metapleuron setose. Mesoscutum shiny, with narrow, punctate median groove posteriorly, sparsely punctate. Scutellar sulcus smooth without carina. Axillae striate. Raised anterodorsal area of mesopleuron below subalar depression smooth. Precoxal sulcus, short and crenulate. Propodeum with submedial carinae anteriorly forming very narrow, sharp V-shape, lateral to this with rather dense and strong setiferous punctation.</p><p><bold><italic>Wings.</italic></bold> Fore wing. Lengths of fore wing veins r-rs: 3RSa: 3RSb = 1.0: 2.2: 4.3. Lengths of vein 2RS: 3RSa: rs-m = 1.0: 2.2: 1.2.</p><p><bold><italic>Legs.</italic></bold> Lengths of fore femur: fore tibia: fore tarsus = 1.3: 1.2: 1.0. Lengths of hind femur: hind tibia: hind tarsus = 1.0: 1.3: 1.6. Length of hind femur and tibia 4.0 × and 7.5 × as long as wide, respectively. Hind tibial spurs glabrous. Tarsal claws with large acutely pointed basal lobe.</p><p><bold><italic>Metasoma.</italic></bold> T1 1.3 × longer than posteriorly wide. T2 1.4 × longer than tergite 3. TT1 and 2 with mid-longitudinal carina, sparsely striate. TT3–6 with distinct striate sculpture and without medial longitudinal carina. Ovipositor sheath straight and shorter than hind basitarsus, ~ 0.2 × length hind femur (including trochantellus).</p><p><bold><italic>Colour.</italic></bold> Body tricoloured: scapus, pedicellus and flagellar segments brown. Head and mouthparts area ochraceous, stemmaticum ochraceous. Mesosoma and tegulae ochraceous yellow colour. Metasoma bicoloured; TT1, 2, and 6 white but first tergite with small black marks anteriorly and sixth with very small black mark posteriorly, TT3–5 black (with a small anterolateral areas and spot on middle of posterior area margin of tergite 5 white), hypopygium white. Wings hyaline with dark brown venation, pterostigma brown. Fore legs and mid legs yellow, hind legs entirely black and dark brown. Ovipositor and ovipositor sheath black.</p><p><bold>Male.</bold> Head and mesosoma orange-yellow. Metasoma ivory-white with black markings: TT1 and 2 with black marks meso-anteriorly, TT3 and 4 with large black marks reach anterior margin anteriorly and posterolateral corners posteriorly, but with large ivory antero-lateral areas, TT5 and 6 ivory-white. Wings hyaline with dark brown pterostigma and venation. Fore and mid legs orange-brown with coxa white and tarsus brown. Hind coxa black with large whitish dorsal patch, hind trochantellus white, hind femur white on basal 0.4, distally black, hind tibia white on basal 0.75, distally black, hind tarsus dark brown.</p></tp:treatment-sec><tp:treatment-sec sec-type="distribution" id="SECID0E6LBI"><title>Distribution.</title><p>Northern Vietnam and northern Thailand and Eastern Thailand.</p></tp:treatment-sec><tp:treatment-sec sec-type="host" id="SECID0EEMBI"><title>Hosts.</title><p>Unknown.</p></tp:treatment-sec><tp:treatment-sec sec-type="notes" id="SECID0EJMBI"><title>Notes.</title><p>The female Thai specimen agrees very well with the original description except that the dark mark at posterior of T2 is smaller and there is a small pale spot on the mid posterior margin of T2. Thus, given that there is some colour variation in nearly all the species represented by multiple individuals of the same sex, we believe them to be conspecific.</p></tp:treatment-sec><tp:treatment-sec><!--Section generated to contain objects referenced in tp:taxon-treatment.--><fig id="F21" position="float" orientation="portrait"><object-id xmlns:xlink="http://www.w3.org/1999/xlink" content-type="doi" xlink:type="simple">10.3897/zookeys.1206.120824.figure21</object-id><object-id xmlns:xlink="http://www.w3.org/1999/xlink" content-type="arpha" xlink:type="simple">38C9A106-FB91-5B93-AC24-39194AAC649D</object-id><label>Figure 21.</label><caption><p>Drawings of metasomal colour patterns of females of <italic><tp:taxon-name><tp:taxon-name-part taxon-name-part-type="genus" reg="Troporhogas">Troporhogas</tp:taxon-name-part></tp:taxon-name></italic> species <bold>A</bold><italic><tp:taxon-name><tp:taxon-name-part taxon-name-part-type="genus" reg="Troporhogas">T.</tp:taxon-name-part><tp:taxon-name-part taxon-name-part-type="species" reg="albilateralis">albilateralis</tp:taxon-name-part></tp:taxon-name></italic><bold>B</bold><italic><tp:taxon-name><tp:taxon-name-part taxon-name-part-type="genus" reg="Troporhogas">T.</tp:taxon-name-part><tp:taxon-name-part taxon-name-part-type="species" reg="chinensis">chinensis</tp:taxon-name-part></tp:taxon-name></italic><bold>C</bold><italic><tp:taxon-name><tp:taxon-name-part taxon-name-part-type="genus" reg="Troporhogas">T.</tp:taxon-name-part><tp:taxon-name-part taxon-name-part-type="species" reg="hugoolseni">hugoolseni</tp:taxon-name-part></tp:taxon-name></italic> sp. nov. <bold>D</bold><italic><tp:taxon-name><tp:taxon-name-part taxon-name-part-type="genus" reg="Troporhogas">T.</tp:taxon-name-part><tp:taxon-name-part taxon-name-part-type="species" reg="tricoloratus">tricoloratus</tp:taxon-name-part></tp:taxon-name></italic> (Thai specimen) <bold>E</bold><italic><tp:taxon-name><tp:taxon-name-part taxon-name-part-type="genus" reg="Troporhogas">T.</tp:taxon-name-part><tp:taxon-name-part taxon-name-part-type="species" reg="rogerfedereri">rogerfedereri</tp:taxon-name-part></tp:taxon-name></italic> sp. nov. <bold>F</bold><italic><tp:taxon-name><tp:taxon-name-part taxon-name-part-type="genus" reg="Troporhogas">T.</tp:taxon-name-part><tp:taxon-name-part taxon-name-part-type="species" reg="flavistigma">flavistigma</tp:taxon-name-part></tp:taxon-name></italic><bold>G</bold><italic><tp:taxon-name><tp:taxon-name-part taxon-name-part-type="genus" reg="Troporhogas">T.</tp:taxon-name-part><tp:taxon-name-part taxon-name-part-type="species" reg="rafaelnadali">rafaelnadali</tp:taxon-name-part></tp:taxon-name></italic> sp. nov. <bold>H</bold><italic><tp:taxon-name><tp:taxon-name-part taxon-name-part-type="genus" reg="Troporhogas">T.</tp:taxon-name-part><tp:taxon-name-part taxon-name-part-type="species" reg="benjamini">benjamini</tp:taxon-name-part></tp:taxon-name></italic> sp. nov. <bold>I</bold><italic><tp:taxon-name><tp:taxon-name-part taxon-name-part-type="genus" reg="Troporhogas">T.</tp:taxon-name-part><tp:taxon-name-part taxon-name-part-type="species" reg="contrastus">contrastus</tp:taxon-name-part></tp:taxon-name></italic><bold>J</bold><italic><tp:taxon-name><tp:taxon-name-part taxon-name-part-type="genus" reg="Troporhogas">T.</tp:taxon-name-part><tp:taxon-name-part taxon-name-part-type="species" reg="alboniger">alboniger</tp:taxon-name-part></tp:taxon-name></italic> sp. nov. <bold>K</bold><italic><tp:taxon-name><tp:taxon-name-part taxon-name-part-type="genus" reg="Troporhogas">T.</tp:taxon-name-part><tp:taxon-name-part taxon-name-part-type="species" reg="anamikae">anamikae</tp:taxon-name-part></tp:taxon-name></italic> sp. nov.</p></caption><graphic xmlns:xlink="http://www.w3.org/1999/xlink" xlink:href="zookeys-1206-099_article-120824__-g021.jpg" position="float" orientation="portrait" xlink:type="simple" id="oo_1085672.jpg"><uri content-type="original_file" xlink:type="simple">https://binary.pensoft.net/fig/1085672</uri></graphic></fig></tp:treatment-sec></tp:taxon-treatment>
