# Supplementary material for: ﻿Revision of Troporhogas Cameron (Hymenoptera, Braconidae, Rogadinae) with six new species from India and Thailand
Source: Zookeys. 2024 Jul 5;1206:99–136. doi: 10.3897/zookeys.1206.120824 (PMC11245641; doi:10.3897/zookeys.1206.120824)
Supplement: XML Treatment for Troporhogas chinensis [file zookeys.1206.120824-treatment10.xml]

<!DOCTYPE tp:taxon-treatment
  PUBLIC "-//TaxonX//DTD Taxonomic Treatment Publishing DTD v0 20100105//EN" "tax-treatment-NSO.dtd">
<tp:taxon-treatment xmlns:tp="http://www.plazi.org/taxpub"><tp:treatment-meta><kwd-group><label>Taxon classification</label><kwd>
                <named-content content-type="kingdom">Animalia</named-content>
              </kwd><kwd>
                <named-content content-type="order">Hymenoptera</named-content>
              </kwd><kwd>
                <named-content content-type="family">Braconidae</named-content>
              </kwd></kwd-group><mixed-citation publication-type="journal"><person-group><name><surname>Quicke</surname><given-names>Donald L. J.</given-names></name><name><surname>Ranjith</surname><given-names>A. P.</given-names></name><name><surname>Loncle</surname><given-names>Marisa K.</given-names></name><name><surname>Van Achterberg</surname><given-names>Cornelis</given-names></name><name><surname>Long</surname><given-names>Khuat Dang</given-names></name><name><surname>Butcher</surname><given-names>Buntika A.</given-names></name></person-group><article-title>﻿Revision of <italic><tp:taxon-name><tp:taxon-name-part taxon-name-part-type="genus" reg="Troporhogas">Troporhogas</tp:taxon-name-part></tp:taxon-name></italic> Cameron (<tp:taxon-name><tp:taxon-name-part taxon-name-part-type="order">Hymenoptera</tp:taxon-name-part></tp:taxon-name>, <tp:taxon-name><tp:taxon-name-part taxon-name-part-type="family">Braconidae</tp:taxon-name-part></tp:taxon-name>, <tp:taxon-name><tp:taxon-name-part taxon-name-part-type="subfamily">Rogadinae</tp:taxon-name-part></tp:taxon-name>) with six new species from India and Thailand</article-title><source>Zookeys</source><day>05</day><month>07</month><year>2024</year><volume>1206</volume><fpage>99</fpage><lpage>136</lpage><pub-id pub-id-type="doi">10.3897/zookeys.1206.120824</pub-id></mixed-citation></tp:treatment-meta><tp:nomenclature><label>﻿</label><tp:taxon-name>
              <object-id xmlns:xlink="http://www.w3.org/1999/xlink" content-type="arpha" xlink:type="simple">B32203C8-60AF-533D-A3F7-F4E0271AC6C4</object-id>
              <tp:taxon-name-part taxon-name-part-type="genus" reg="Troporhogas">Troporhogas</tp:taxon-name-part>
              <tp:taxon-name-part taxon-name-part-type="species" reg="chinensis">chinensis</tp:taxon-name-part>
            </tp:taxon-name><tp:taxon-authority>(Chen &amp; He, 1997)</tp:taxon-authority><xref ref-type="fig" rid="F19">Figs 19A, B</xref><xref ref-type="fig" rid="F21">, 21B</xref></tp:nomenclature><tp:treatment-sec sec-type="comments" id="SECID0EHOBI"><title>Comments.</title><p>Known only from the holotype female from the southerly island of Hainan. It differs from <italic><tp:taxon-name><tp:taxon-name-part taxon-name-part-type="genus" reg="Troporhogas">T.</tp:taxon-name-part><tp:taxon-name-part taxon-name-part-type="species" reg="albilateralis">albilateralis</tp:taxon-name-part></tp:taxon-name></italic> which also has contiguous black markings on TT1–5 in that the whitish anterolateral areas of the tergites are distinctly smaller (Fig. <xref ref-type="fig" rid="F21">21B</xref> cf. 21A), and the fore wing vein 1cu-a is virtually interstitial.</p><fig id="F19" position="float" orientation="portrait"><object-id xmlns:xlink="http://www.w3.org/1999/xlink" content-type="doi" xlink:type="simple">10.3897/zookeys.1206.120824.figure19</object-id><object-id xmlns:xlink="http://www.w3.org/1999/xlink" content-type="arpha" xlink:type="simple">9DE63998-6CDC-5054-A9ED-AC859B977CF2</object-id><label>Figure 19.</label><caption><p>Light micrographs of Chinese species of <italic><tp:taxon-name><tp:taxon-name-part taxon-name-part-type="genus" reg="Troporhogas">Troporhogas</tp:taxon-name-part></tp:taxon-name></italic>. <bold>A–D</bold><italic><tp:taxon-name><tp:taxon-name-part taxon-name-part-type="genus" reg="Troporhogas">T.</tp:taxon-name-part><tp:taxon-name-part taxon-name-part-type="species" reg="chinensis">chinensis</tp:taxon-name-part></tp:taxon-name></italic>, ♀ holotype <bold>A</bold> habitus, lateral view <bold>B</bold> posterior of head and mesosoma, dorsal view <bold>C</bold> fore wing <bold>D</bold> metasoma, dorsal view <bold>E–H</bold><italic><tp:taxon-name><tp:taxon-name-part taxon-name-part-type="genus" reg="Troporhogas">T.</tp:taxon-name-part><tp:taxon-name-part taxon-name-part-type="species" reg="flavistigma">flavistigma</tp:taxon-name-part></tp:taxon-name></italic> ♀ holotype <bold>E</bold> habitus, lateral view <bold>F</bold> posterior of head and mesosoma, dorsal view <bold>G</bold> fore wing <bold>H</bold> metasoma, dorsal view.</p></caption><graphic xmlns:xlink="http://www.w3.org/1999/xlink" xlink:href="zookeys-1206-099_article-120824__-g019.jpg" position="float" orientation="portrait" xlink:type="simple" id="oo_1085670.jpg"><uri content-type="original_file" xlink:type="simple">https://binary.pensoft.net/fig/1085670</uri></graphic></fig></tp:treatment-sec><tp:treatment-sec><!--Section generated to contain objects referenced in tp:taxon-treatment.--><fig id="F21" position="float" orientation="portrait"><object-id xmlns:xlink="http://www.w3.org/1999/xlink" content-type="doi" xlink:type="simple">10.3897/zookeys.1206.120824.figure21</object-id><object-id xmlns:xlink="http://www.w3.org/1999/xlink" content-type="arpha" xlink:type="simple">38C9A106-FB91-5B93-AC24-39194AAC649D</object-id><label>Figure 21.</label><caption><p>Drawings of metasomal colour patterns of females of <italic><tp:taxon-name><tp:taxon-name-part taxon-name-part-type="genus" reg="Troporhogas">Troporhogas</tp:taxon-name-part></tp:taxon-name></italic> species <bold>A</bold><italic><tp:taxon-name><tp:taxon-name-part taxon-name-part-type="genus" reg="Troporhogas">T.</tp:taxon-name-part><tp:taxon-name-part taxon-name-part-type="species" reg="albilateralis">albilateralis</tp:taxon-name-part></tp:taxon-name></italic><bold>B</bold><italic><tp:taxon-name><tp:taxon-name-part taxon-name-part-type="genus" reg="Troporhogas">T.</tp:taxon-name-part><tp:taxon-name-part taxon-name-part-type="species" reg="chinensis">chinensis</tp:taxon-name-part></tp:taxon-name></italic><bold>C</bold><italic><tp:taxon-name><tp:taxon-name-part taxon-name-part-type="genus" reg="Troporhogas">T.</tp:taxon-name-part><tp:taxon-name-part taxon-name-part-type="species" reg="hugoolseni">hugoolseni</tp:taxon-name-part></tp:taxon-name></italic> sp. nov. <bold>D</bold><italic><tp:taxon-name><tp:taxon-name-part taxon-name-part-type="genus" reg="Troporhogas">T.</tp:taxon-name-part><tp:taxon-name-part taxon-name-part-type="species" reg="tricoloratus">tricoloratus</tp:taxon-name-part></tp:taxon-name></italic> (Thai specimen) <bold>E</bold><italic><tp:taxon-name><tp:taxon-name-part taxon-name-part-type="genus" reg="Troporhogas">T.</tp:taxon-name-part><tp:taxon-name-part taxon-name-part-type="species" reg="rogerfedereri">rogerfedereri</tp:taxon-name-part></tp:taxon-name></italic> sp. nov. <bold>F</bold><italic><tp:taxon-name><tp:taxon-name-part taxon-name-part-type="genus" reg="Troporhogas">T.</tp:taxon-name-part><tp:taxon-name-part taxon-name-part-type="species" reg="flavistigma">flavistigma</tp:taxon-name-part></tp:taxon-name></italic><bold>G</bold><italic><tp:taxon-name><tp:taxon-name-part taxon-name-part-type="genus" reg="Troporhogas">T.</tp:taxon-name-part><tp:taxon-name-part taxon-name-part-type="species" reg="rafaelnadali">rafaelnadali</tp:taxon-name-part></tp:taxon-name></italic> sp. nov. <bold>H</bold><italic><tp:taxon-name><tp:taxon-name-part taxon-name-part-type="genus" reg="Troporhogas">T.</tp:taxon-name-part><tp:taxon-name-part taxon-name-part-type="species" reg="benjamini">benjamini</tp:taxon-name-part></tp:taxon-name></italic> sp. nov. <bold>I</bold><italic><tp:taxon-name><tp:taxon-name-part taxon-name-part-type="genus" reg="Troporhogas">T.</tp:taxon-name-part><tp:taxon-name-part taxon-name-part-type="species" reg="contrastus">contrastus</tp:taxon-name-part></tp:taxon-name></italic><bold>J</bold><italic><tp:taxon-name><tp:taxon-name-part taxon-name-part-type="genus" reg="Troporhogas">T.</tp:taxon-name-part><tp:taxon-name-part taxon-name-part-type="species" reg="alboniger">alboniger</tp:taxon-name-part></tp:taxon-name></italic> sp. nov. <bold>K</bold><italic><tp:taxon-name><tp:taxon-name-part taxon-name-part-type="genus" reg="Troporhogas">T.</tp:taxon-name-part><tp:taxon-name-part taxon-name-part-type="species" reg="anamikae">anamikae</tp:taxon-name-part></tp:taxon-name></italic> sp. nov.</p></caption><graphic xmlns:xlink="http://www.w3.org/1999/xlink" xlink:href="zookeys-1206-099_article-120824__-g021.jpg" position="float" orientation="portrait" xlink:type="simple" id="oo_1085672.jpg"><uri content-type="original_file" xlink:type="simple">https://binary.pensoft.net/fig/1085672</uri></graphic></fig></tp:treatment-sec></tp:taxon-treatment>
