# Supplementary material for: ﻿Revision of Troporhogas Cameron (Hymenoptera, Braconidae, Rogadinae) with six new species from India and Thailand
Source: Zookeys. 2024 Jul 5;1206:99–136. doi: 10.3897/zookeys.1206.120824 (PMC11245641; doi:10.3897/zookeys.1206.120824)
Supplement: XML Treatment for Troporhogas guangxiensis [file zookeys.1206.120824-treatment12.xml]

<!DOCTYPE tp:taxon-treatment
  PUBLIC "-//TaxonX//DTD Taxonomic Treatment Publishing DTD v0 20100105//EN" "tax-treatment-NSO.dtd">
<tp:taxon-treatment xmlns:tp="http://www.plazi.org/taxpub"><tp:treatment-meta><kwd-group><label>Taxon classification</label><kwd>
                <named-content content-type="kingdom">Animalia</named-content>
              </kwd><kwd>
                <named-content content-type="order">Hymenoptera</named-content>
              </kwd><kwd>
                <named-content content-type="family">Braconidae</named-content>
              </kwd></kwd-group><mixed-citation publication-type="journal"><person-group><name><surname>Quicke</surname><given-names>Donald L. J.</given-names></name><name><surname>Ranjith</surname><given-names>A. P.</given-names></name><name><surname>Loncle</surname><given-names>Marisa K.</given-names></name><name><surname>Van Achterberg</surname><given-names>Cornelis</given-names></name><name><surname>Long</surname><given-names>Khuat Dang</given-names></name><name><surname>Butcher</surname><given-names>Buntika A.</given-names></name></person-group><article-title>﻿Revision of <italic><tp:taxon-name><tp:taxon-name-part taxon-name-part-type="genus" reg="Troporhogas">Troporhogas</tp:taxon-name-part></tp:taxon-name></italic> Cameron (<tp:taxon-name><tp:taxon-name-part taxon-name-part-type="order">Hymenoptera</tp:taxon-name-part></tp:taxon-name>, <tp:taxon-name><tp:taxon-name-part taxon-name-part-type="family">Braconidae</tp:taxon-name-part></tp:taxon-name>, <tp:taxon-name><tp:taxon-name-part taxon-name-part-type="subfamily">Rogadinae</tp:taxon-name-part></tp:taxon-name>) with six new species from India and Thailand</article-title><source>Zookeys</source><day>05</day><month>07</month><year>2024</year><volume>1206</volume><fpage>99</fpage><lpage>136</lpage><pub-id pub-id-type="doi">10.3897/zookeys.1206.120824</pub-id></mixed-citation></tp:treatment-meta><tp:nomenclature><label>﻿</label><tp:taxon-name>
              <object-id xmlns:xlink="http://www.w3.org/1999/xlink" content-type="arpha" xlink:type="simple">A946B95B-CA9C-5E41-BFAC-D7B1C0971752</object-id>
              <tp:taxon-name-part taxon-name-part-type="genus" reg="Troporhogas">Troporhogas</tp:taxon-name-part>
              <tp:taxon-name-part taxon-name-part-type="species" reg="guangxiensis">guangxiensis</tp:taxon-name-part>
            </tp:taxon-name><tp:taxon-authority>(Chen &amp; He, 1997)</tp:taxon-authority><xref ref-type="fig" rid="F20">Fig. 20E–H</xref></tp:nomenclature><tp:treatment-sec sec-type="comments" id="SECID0EVTBI"><title>Comments.</title><p>This is one of two predominantly brown-yellow species that have a simple rounded, not produced, basal lobe to the claws (<xref ref-type="bibr" rid="B8">Chen and He 1997</xref>: fig. 324). The other known species with this unusual character is <italic><tp:taxon-name><tp:taxon-name-part taxon-name-part-type="genus" reg="Troporhogas">T.</tp:taxon-name-part><tp:taxon-name-part taxon-name-part-type="species" reg="simulatus">simulatus</tp:taxon-name-part></tp:taxon-name></italic>, thus far known only from Vietnam (<xref ref-type="bibr" rid="B13">Long 2014</xref>: fig. 31).</p><fig id="F20" position="float" orientation="portrait"><object-id xmlns:xlink="http://www.w3.org/1999/xlink" content-type="doi" xlink:type="simple">10.3897/zookeys.1206.120824.figure20</object-id><object-id xmlns:xlink="http://www.w3.org/1999/xlink" content-type="arpha" xlink:type="simple">CF675C76-38F8-5037-A70E-A4FE3D1A7F80</object-id><label>Figure 20.</label><caption><p>Light micrographs type specimens of Chinese species of <italic><tp:taxon-name><tp:taxon-name-part taxon-name-part-type="genus" reg="Troporhogas">Troporhogas</tp:taxon-name-part></tp:taxon-name></italic><bold>A, B</bold><italic><tp:taxon-name><tp:taxon-name-part taxon-name-part-type="genus" reg="Troporhogas">T.</tp:taxon-name-part><tp:taxon-name-part taxon-name-part-type="species" reg="rugiventris">rugiventris</tp:taxon-name-part></tp:taxon-name></italic><bold>A</bold> habitus, lateral view <bold>B</bold> metasoma, dorsal view <bold>C, D</bold><italic><tp:taxon-name><tp:taxon-name-part taxon-name-part-type="genus" reg="Troporhogas">T.</tp:taxon-name-part><tp:taxon-name-part taxon-name-part-type="species" reg="unicolor">unicolor</tp:taxon-name-part></tp:taxon-name></italic><bold>C</bold> head and mesosoma, dorsal view <bold>D</bold> metasoma, dorsal view <bold>E–H</bold><italic><tp:taxon-name><tp:taxon-name-part taxon-name-part-type="genus" reg="Troporhogas">T.</tp:taxon-name-part><tp:taxon-name-part taxon-name-part-type="species" reg="guangxiensis">guangxiensis</tp:taxon-name-part></tp:taxon-name></italic><bold>E</bold> habitus, lateral view <bold>F</bold> head, anterior view <bold>G</bold> fore wing <bold>H</bold> metasoma, dorsal view.</p></caption><graphic xmlns:xlink="http://www.w3.org/1999/xlink" xlink:href="zookeys-1206-099_article-120824__-g020.jpg" position="float" orientation="portrait" xlink:type="simple" id="oo_1085671.jpg"><uri content-type="original_file" xlink:type="simple">https://binary.pensoft.net/fig/1085671</uri></graphic></fig><fig id="F21" position="float" orientation="portrait"><object-id xmlns:xlink="http://www.w3.org/1999/xlink" content-type="doi" xlink:type="simple">10.3897/zookeys.1206.120824.figure21</object-id><object-id xmlns:xlink="http://www.w3.org/1999/xlink" content-type="arpha" xlink:type="simple">38C9A106-FB91-5B93-AC24-39194AAC649D</object-id><label>Figure 21.</label><caption><p>Drawings of metasomal colour patterns of females of <italic><tp:taxon-name><tp:taxon-name-part taxon-name-part-type="genus" reg="Troporhogas">Troporhogas</tp:taxon-name-part></tp:taxon-name></italic> species <bold>A</bold><italic><tp:taxon-name><tp:taxon-name-part taxon-name-part-type="genus" reg="Troporhogas">T.</tp:taxon-name-part><tp:taxon-name-part taxon-name-part-type="species" reg="albilateralis">albilateralis</tp:taxon-name-part></tp:taxon-name></italic><bold>B</bold><italic><tp:taxon-name><tp:taxon-name-part taxon-name-part-type="genus" reg="Troporhogas">T.</tp:taxon-name-part><tp:taxon-name-part taxon-name-part-type="species" reg="chinensis">chinensis</tp:taxon-name-part></tp:taxon-name></italic><bold>C</bold><italic><tp:taxon-name><tp:taxon-name-part taxon-name-part-type="genus" reg="Troporhogas">T.</tp:taxon-name-part><tp:taxon-name-part taxon-name-part-type="species" reg="hugoolseni">hugoolseni</tp:taxon-name-part></tp:taxon-name></italic> sp. nov. <bold>D</bold><italic><tp:taxon-name><tp:taxon-name-part taxon-name-part-type="genus" reg="Troporhogas">T.</tp:taxon-name-part><tp:taxon-name-part taxon-name-part-type="species" reg="tricoloratus">tricoloratus</tp:taxon-name-part></tp:taxon-name></italic> (Thai specimen) <bold>E</bold><italic><tp:taxon-name><tp:taxon-name-part taxon-name-part-type="genus" reg="Troporhogas">T.</tp:taxon-name-part><tp:taxon-name-part taxon-name-part-type="species" reg="rogerfedereri">rogerfedereri</tp:taxon-name-part></tp:taxon-name></italic> sp. nov. <bold>F</bold><italic><tp:taxon-name><tp:taxon-name-part taxon-name-part-type="genus" reg="Troporhogas">T.</tp:taxon-name-part><tp:taxon-name-part taxon-name-part-type="species" reg="flavistigma">flavistigma</tp:taxon-name-part></tp:taxon-name></italic><bold>G</bold><italic><tp:taxon-name><tp:taxon-name-part taxon-name-part-type="genus" reg="Troporhogas">T.</tp:taxon-name-part><tp:taxon-name-part taxon-name-part-type="species" reg="rafaelnadali">rafaelnadali</tp:taxon-name-part></tp:taxon-name></italic> sp. nov. <bold>H</bold><italic><tp:taxon-name><tp:taxon-name-part taxon-name-part-type="genus" reg="Troporhogas">T.</tp:taxon-name-part><tp:taxon-name-part taxon-name-part-type="species" reg="benjamini">benjamini</tp:taxon-name-part></tp:taxon-name></italic> sp. nov. <bold>I</bold><italic><tp:taxon-name><tp:taxon-name-part taxon-name-part-type="genus" reg="Troporhogas">T.</tp:taxon-name-part><tp:taxon-name-part taxon-name-part-type="species" reg="contrastus">contrastus</tp:taxon-name-part></tp:taxon-name></italic><bold>J</bold><italic><tp:taxon-name><tp:taxon-name-part taxon-name-part-type="genus" reg="Troporhogas">T.</tp:taxon-name-part><tp:taxon-name-part taxon-name-part-type="species" reg="alboniger">alboniger</tp:taxon-name-part></tp:taxon-name></italic> sp. nov. <bold>K</bold><italic><tp:taxon-name><tp:taxon-name-part taxon-name-part-type="genus" reg="Troporhogas">T.</tp:taxon-name-part><tp:taxon-name-part taxon-name-part-type="species" reg="anamikae">anamikae</tp:taxon-name-part></tp:taxon-name></italic> sp. nov.</p></caption><graphic xmlns:xlink="http://www.w3.org/1999/xlink" xlink:href="zookeys-1206-099_article-120824__-g021.jpg" position="float" orientation="portrait" xlink:type="simple" id="oo_1085672.jpg"><uri content-type="original_file" xlink:type="simple">https://binary.pensoft.net/fig/1085672</uri></graphic></fig></tp:treatment-sec><ref-list><ref id="B8"><mixed-citation xmlns:xlink="http://www.w3.org/1999/xlink" xlink:type="simple"><person-group><name name-style="western"><surname>Chen</surname><given-names>X-X</given-names></name><name name-style="western"><surname>He</surname><given-names>J-H</given-names></name></person-group> (<year>1997</year>) <article-title>Revision of the subfamily <tp:taxon-name><tp:taxon-name-part taxon-name-part-type="subfamily">Rogadinae</tp:taxon-name-part></tp:taxon-name> (<tp:taxon-name><tp:taxon-name-part taxon-name-part-type="order">Hymenoptera</tp:taxon-name-part></tp:taxon-name>: <tp:taxon-name><tp:taxon-name-part taxon-name-part-type="family">Braconidae</tp:taxon-name-part></tp:taxon-name>) from China.</article-title><source>Zoölogische Verhandelingen</source><volume>308</volume>: <fpage>1</fpage>–<lpage>187</lpage>.</mixed-citation></ref><ref id="B13"><mixed-citation xmlns:xlink="http://www.w3.org/1999/xlink" xlink:type="simple"><person-group><name name-style="western"><surname>Long</surname><given-names>KD</given-names></name></person-group> (<year>2014</year>) <article-title>New records of genus <italic><tp:taxon-name><tp:taxon-name-part taxon-name-part-type="genus">Iporhogas</tp:taxon-name-part></tp:taxon-name></italic> Granger (<tp:taxon-name><tp:taxon-name-part taxon-name-part-type="order">Hymenoptera</tp:taxon-name-part></tp:taxon-name>, <tp:taxon-name><tp:taxon-name-part taxon-name-part-type="family">Braconidae</tp:taxon-name-part></tp:taxon-name>, <tp:taxon-name><tp:taxon-name-part taxon-name-part-type="subfamily">Rogadinae</tp:taxon-name-part></tp:taxon-name>) from Vietnam, with description of four new species.</article-title><source>ZooKeys</source><volume>428</volume>: <fpage>79</fpage>–<lpage>96</lpage>. <ext-link xlink:href="10.3897/zookeys.428.7729" ext-link-type="doi" xlink:type="simple">https://doi.org/10.3897/zookeys.428.7729</ext-link></mixed-citation></ref></ref-list></tp:taxon-treatment>
